# Supplementary material for: The impact of COVID-19 on trips to urban amenities: Examining travel behavior changes in Somerville, MA
Source: PLoS One. 2021 Sep 1;16(9):e0252794. doi: 10.1371/journal.pone.0252794 (PMC8409662; doi:10.1371/journal.pone.0252794)
Supplement: S1 Dataset — (CSV) [file pone.0252794.s001.csv]

visitor_home_cbgs	CLUSTER_NA	Y_trips	X_dist	X_num_business	X_pc_large	X_landVal	X_simpson	X_shopArea	X_parking	X_pc_comparison	X_pc_convenience	X_pc_fnb	X_pc_enter	X_pc_personal	X_open_space
2.50173E+11	206	0.773189888	-3.5858	0	-0.003456221	-0.116065549	0	-0.00305	-0.058710163	-0.023596176	0.036290323	0	0	0	-0.042491
2.50173E+11	206	0.241162057	-1.9155	-0.06	-0.020843439	-0.116065549	-0.014042577	-0.176	-2.836754129	-0.057280403	0.045089745	0.001152074	0	0.004869142	-2.104248
2.50173E+11	215	0.241162057	-1.5951	0.19	0.000469925	0	0.11424629	0.212	-0.25467838	-0.064768883	0.008799421	0	0.017857143	0.097035041	12.783103
2.50173E+11	206	0.15415068	-3.76575	0.03	-0.005477784	-0.116065549	0	-0.0895	-2.582075749	-0.014336917	0.041290323	0.001152074	0	0.004869142	-0.814036
2.50173E+11	215	-0.182321557	-2.2957	0.28	0.01583558	0	0.128288867	0.2985	0	-0.021825397	0.005	0	0.017857143	0.097035041	14.073315
2.50173E+11	206	-0.182321557	-3.9456	-0.17	-0.021313364	-0.315480016	-0.046271008	-0.388	-2.582075749	-0.073037127	0.043643264	0	-0.017857143	0.004869142	-4.756682
2.50173E+11	215	0.916290732	-2.4626	0.08	0	-0.199414467	0.082017858	0	0	-0.080525607	0.007352941	-0.001152074	0	0.097035041	10.130669
2.50173E+11	91	0.074107972	-2.68285	0.06	-0.043560606	0.203273749	0.135217254	-0.117875	11.305455	0.182918212	-0.035119498	0.001743676	0	-0.011302432	-1.411567
2.50173E+11	96	0.074107972	-2.68285	0.02	-0.043560606	0.205602342	0.141894627	-0.131125	9.804790212	0.218954248	-0.025291488	-0.080156406	0	0.038656619	-3.918712
2.50173E+11	97	-0.262364264	-2.21055	0.03	-0.043560606	0.224003447	0.146036842	-0.140125	-10.66765725	0.062091503	0.00144648	0.030360529	0	0.091241289	-4.756682
2.50173E+11	206	1.347073648	-3.54365	0	-0.011302541	-0.315480016	-5.89181E-09	-0.086375	-2.838040279	-0.017604891	0.045089745	-2.5E-09	0	0.020083794	-4.756682
2.50173E+11	188	0.287682072	-0.4612	0.89	-0.006335283	1.427823224	0.082697419	0.678	-2.523365586	-0.011885362	-0.007407407	0.07614354	0.018518519	0.092592593	6.526024
2.50173E+11	208	0.980829253	-1.1818	0.09	-0.016917293	-0.163039589	-0.09795328	-0.0225	-14.07804919	0.046315697	-0.064285714	-0.179147465	0	-0.03968254	-1.116489
2.50173E+11	213	-0.182321557	-0.6927	-0.08	0.038277512	-0.236913815	-0.152864385	0	-14.07804919	-0.041346641	-0.1	-0.140186426	0	-0.02020202	-1.116489
2.50173E+11	216	0.606135804	-2.1998	0	0	-0.065841109	0.006285484	-0.013	-13.77241607	-0.026992574	0.110526316	-0.164109871	0.052631579	-0.005847953	-0.302453
2.50173E+11	188	0.182321557	0	0.6	0	0.821014796	0.029574391	0.30575	0	0	-0.007407407	0.009259259	0.000661376	0.075668384	5.538265
2.50173E+11	205	0	-1.8891	-0.3	-0.046296296	-0.606808428	-0.053123029	-0.50425	-1.22822418	-0.12037037	0.066666667	0	-0.017857143	-0.016924209	-0.957585
2.50173E+11	215	1.386294361	0.2589	0.08	0.007275133	-0.567736218	0.020641947	0	2.523365586	-0.031084656	0.025	-0.067460318	0	0.157678966	12.783103
2.50173E+11	205	0.287682072	-2.1277	-0.3	-0.046296296	-0.238486677	-0.035921164	-0.51325	-1.22822418	-0.12037037	0.072327044	0	-0.017857143	-0.016924209	-2.201372
2.50173E+11	215	0	0	0.08	0.007275133	-0.199414467	0.037843811	-0.009	2.523365586	-0.031084656	0.030660377	-0.067460318	0	0.157678966	11.539316
2.50173E+11	185	-0.133531393	0.379	0.055	0.102812019	1.09111467	0.154649378	0.50875	8.397173153	0.047126136	-0.009989749	0.018867924	0.009344115	0.060643925	-2.3822895
2.50173E+11	188	2.031432322	-0.0499	0.605	-0.001835082	0.821014796	0.076411936	0.30575	0	-0.002314815	-0.011736779	0.020789657	0.008994709	0.075668384	3.1559755
2.50173E+11	205	2.224623552	-2.0136	-0.295	-0.048131378	-0.606808428	-0.006285484	-0.50425	-1.22822418	-0.122685185	0.062337295	0.011530398	-0.00952381	-0.016924209	-3.3398745
2.50173E+11	209	0.223143551	-0.9639	-0.195	-0.048131378	0	-0.055194727	-0.45475	-9.947540745	-0.122685185	0.109956342	0.015498652	-0.00952381	0.157678966	-4.4865375
2.50173E+11	216	-0.133531393	-0.981	-0.285	0.004500202	-0.672649537	0	-0.38525	-11.24905048	-0.017422027	0.106196944	-0.219463754	0.043107769	-0.022772162	-3.6725015
2.50173E+11	201	-0.287682072	0.8796	0	-0.053571429	0.299664313	0	-0.273701613	-9.391477682	0.041795666	0.080882353	0.1197479	0.029411765	-0.154768701	0
2.50173E+11	216	-0.287682072	-0.8225	-0.15	-0.00093985	-0.104913319	-0.039230617	-0.221701613	-13.77241607	0	0.085526316	-0.163533834	0.052631579	-0.108329072	-5.751044
2.50173E+11	188	0.693147181	0	0.6	-0.007275133	1.189336547	0.0941299	0.107441667	-2.523365586	-0.033475784	0	0.098148148	0.000330688	0	0
2.50173E+11	212	0.587786665	-1.0906	-0.05	-0.035714286	0	0	-0.048625	-2.811565712	0	-0.015669516	-0.104895104	0	0.20242915	0
2.50173E+11	215	0	0	0.37	0.011904762	0.023929492	0.049577523	0.37225	0	-0.031084656	0	0	0.017857143	0.085714286	14.79957
2.50173E+11	188	0.980829253	-0.1951	0.75	0	0.821014796	0.037181318	0.46275	0	0	-0.00174703	0.009259259	0.008903129	0.010155314	5.538265
2.50173E+11	188	0	0	0.74	-0.007275133	1.189336547	0.072868547	0.5245	-1.542136278	-0.002921611	-0.005951097	0.070767196	0.009589948	0.062305092	5.538265
2.50173E+11	204	0	-0.988	-0.24	-0.053571429	0.644542449	-0.627616729	-0.256	-11.69681988	-0.123291981	-0.09854369	0.472619048	-0.008928572	-0.141398613	7.063707
2.50173E+11	211	0.336472237	-1.8719	-0.15	-0.053571429	-0.223343959	0.057929644	-0.2785	-11.90209694	-0.018028823	0.059351048	-0.064223057	-0.008928572	0.174390862	-2.104248
2.50173E+11	201	0	-2.5972	0.06	-0.043981482	0.032877758	0.035687229	-0.142125	-13.41439843	-0.022752497	0.073806881	0.11087344	0.024092616	-0.012605042	4.0673225
2.50173E+11	215	0	-0.2729	0.28	0.009589948	-0.266786555	0.063936103	0.295125	-4.022920746	-0.080525607	-0.007075472	-0.008874461	0.012537994	0.214285715	12.3895935
2.50173E+11	200	0.182321557	-1.5271	-0.15	-0.052631579	-0.080198133	-0.1163805	-0.26125	6.484965386	-0.147058824	0.075391181	0.045840408	-0.010638298	0.085526316	0
2.50173E+11	201	0.182321557	-2.1015	0	-0.052631579	0	0	-0.23	-9.391477682	0	0.070747218	0.118595826	0.018773467	-0.066176471	0.303772
2.50173E+11	200	0.510825624	-0.1275	-0.000333333	-0.046296296	0.231430926	-0.043351638	-0.09625	9.008330972	-0.160282258	0.107246747	0.085456698	0	0.119617225	5.882877
2.50173E+11	201	-0.182321557	-0.4373	0.149666667	-0.046296296	0.311629059	0.073028863	-0.065	-6.868112096	-0.013223434	0.102602784	0.158212116	0.029411765	-0.032085562	6.186649
2.50173E+11	207	0.606135804	-2.3589	-0.090333333	-0.046296296	-0.296894919	-0.184018692	-0.133	-8.625690035	0.239717742	-0.10327957	-0.182964356	0	0.109090909	0.738058
2.50173E+11	208	0.606135804	-1.7376	0.089666667	-0.01058201	-0.190147054	-0.070440519	-0.0225	-11.5546836	0.018289171	-0.067565284	-0.140107213	0	-0.01948052	-0.378431
2.50173E+11	210	-0.182321557	-1.2862	-0.050333333	0.025132275	-0.157066209	-0.240019446	-0.06	-8.847249953	0.125432028	-0.10327957	-0.211535785	0.071428571	-0.090909091	-0.370429
2.50173E+11	211	1.15267951	-1.3472	-0.000333333	-0.046296296	-0.011964746	0.095271278	-0.125	-10.35996066	-0.0550191	0.054615168	-0.019806461	0	0.224880383	-0.378431
2.50173E+11	212	0.405465108	-1.0998	-0.060333333	-0.046296296	-0.051973622	-0.008763478	-0.1085	-11.5546836	-0.006436104	-0.026356493	-0.206041279	0	0.216783217	-0.29065
2.50173E+11	213	1.504077397	-1.9309	-0.080333333	0.044612795	-0.264021279	-0.125351623	0	-11.5546836	-0.069373167	-0.10327957	-0.101146174	0	0	-0.378431
2.50173E+11	215	-0.182321557	-0.0719	0.369666667	0.007275133	0.011964746	0.101277737	0.37225	2.523365586	-0.070996544	0.021720431	0.038464216	0.017857143	0.194805195	14.50892
2.50173E+11	227	0.773189888	0.2537	0.289666667	0.057870371	0.211379213	-0.423462219	0.6315	31.5292319	0.423051075	-0.082446237	0.008702312	0.020833333	-0.028409091	16.119485
2.50173E+11	246	-0.182321557	0	-0.140333333	-0.046296296	-0.243267545	0.051700214	-0.13725	295.2348822	0.039717742	0.096720431	0.317035645	0	-0.090909091	-0.378431
2.50173E+11	210	0	-0.7112	-0.06	0.017857142	-0.129958745	-0.169578927	-0.06	-1.979137857	0.131868132	-0.083333333	-0.158301159	0.071428571	-0.090909091	-0.079779
2.50173E+11	211	0.773189888	-1.5316	-0.01	-0.053571429	0.015142718	0.165711797	-0.125	-3.491848562	-0.048582996	0.074561404	0.033428165	0	0.224880383	-0.087781
2.50173E+11	213	-0.182321557	-1.6177	-0.09	0.037337662	-0.236913815	-0.054911105	0	-4.686571506	-0.062937063	-0.083333333	-0.047911548	0	0	-0.087781
2.50173E+11	215	-0.182321557	-0.28155	0.36	0	0.03907221	0.171718255	0.37225	9.391477682	-0.06456044	0.041666667	0.091698841	0.017857143	0.194805195	14.79957
2.50173E+11	227	0	0	0.283666667	0.066430818	0.223343959	-0.457260464	0.6445	23.13205875	0.404761904	-0.07350629	0	0.020833333	-0.028409091	15.68388
2.50174E+11	225	0.826678573	-1.3705	-0.13	0.1	0.089034708	-0.254014492	-0.124	162.6197334	0.4	0	0	0	-0.08	-3.27081
2.50174E+11	227	2.736221078	-1.5479	0.25	0.004166667	-0.020051714	-0.392686616	0.41625	0	0.383333333	-0.079166667	-0.008333333	0.020833333	-0.0175	13.149881
2.50174E+11	247	-0.336472237	-0.0552	-0.05	0.066666667	-0.473078733	0.068117236	0	52.46991361	-0.144444444	0.066666667	0.088888889	0.055555556	0.197777778	-3.348035
2.50174E+11	225	-0.182321557	-0.7231	-0.08	0.130952381	0.109086421	-0.241438456	-0.004370833	171.3914471	0.421428571	-0.032075472	0	0	-0.090909091	-0.5190085
2.50174E+11	227	0	-0.416	0.3	0.035119048	0	-0.380110581	0.535879167	8.771713689	0.404761904	-0.111242139	-0.008333333	0.020833333	-0.028409091	15.9016825
2.50174E+11	246	0	0	-0.13	-0.069047619	-0.454646758	0.095051851	-0.232870833	272.477364	0.021428571	0.067924528	0.3	0	-0.090909091	-0.5962335
2.50174E+11	191	0.36772478	0.0318	0.75	-0.032121991	0.37687522	0.096978534	0.43725	-11.40411716	-0.028368795	0.0062224	0.104255319	0.010638298	0.040981381	0
2.50174E+11	194	0.747214402	0.2384	-0.09	-0.064036885	0.392667598	0.06489321	-0.25825	46.82057031	0.133333333	-0.032075472	-0.2	0	0.002683509	-4.723317
2.50174E+11	195	0	0.1405	-0.03	-0.064036885	0.220966534	0.063467066	-0.25625	32.38454105	0.020833333	-0.007075472	-0.175	0	-0.034816491	-4.756682
2.50174E+11	200	2.133508763	-1.7291	0	-0.064036885	-0.014442617	-0.021955156	-0.22525	-6.522599738	-0.166666667	0.078450844	0.068421053	0	0.113209825	1.504626
2.50174E+11	224	1.060871961	-1.318	0.34	-0.026301036	0	0.022470504	0	7.2265875	-0.05345912	0	0.077358491	0	-0.002976868	4.870851
2.50174E+11	225	-0.251314428	-0.6766	-0.09	0.135963115	0.074592091	-0.263393612	-0.03775	178.6180346	0.433333333	-0.032075472	0	0	-0.097316491	-4.679457
2.50174E+11	227	1.236762627	-0.7235	0.29	0.040129782	-0.034494331	-0.402065737	0.5025	15.99830119	0.416666666	-0.111242139	-0.008333333	0.020833333	-0.034816491	11.741234
2.50174E+11	247	-0.405465108	-0.1659	-0.01	0.102629782	-0.48752135	0.058738116	0.08625	68.4682148	-0.111111111	0.034591195	0.088888889	0.055555556	0.180461287	-4.756682
2.50174E+11	191	0.934309237	0.1106	0.75	-0.023272744	0.37687522	0.074508029	0.453	-4.881517425	-0.028368795	0.014107467	0.104255319	0.010638298	0.040258656	0
2.50174E+11	198	-0.78845736	-0.1126	-0.04	0.011479029	0.236448638	-0.187109776	-0.154	22.62649835	-0.1	-0.057523738	0.1	0	0.101960784	-1.771999
2.50174E+11	200	1.958813554	-1.5739	0	-0.055187638	-0.014442617	-0.04442566	-0.2095	0	-0.166666667	0.086335911	0.068421053	0	0.1124871	1.504626
2.50174E+11	210	-0.78845736	-0.4751	-0.05	0.016240933	-0.402939752	-0.241093468	-0.17325	-17.85558093	0.119047619	-0.124190405	-0.228571429	0.071428571	-0.098039216	-4.74868
2.50174E+11	224	0.897941593	-0.8309	0.34	-0.017451789	0	0	0.01575	13.74918724	-0.05345912	0.007885067	0.077358491	0	-0.003699593	4.870851
2.50174E+11	225	-0.200670695	-0.4436	-0.09	0.144812362	0.074592091	-0.285864116	-0.022	185.1406343	0.433333333	-0.024190405	0	0	-0.098039216	-4.679457
2.50174E+11	227	0.897941593	-0.4905	0.29	0.048979029	-0.034494331	-0.424536241	0.51825	22.52090093	0.416666666	-0.103357072	-0.008333333	0.020833333	-0.035539216	11.741234
2.50174E+11	246	-0.451985124	0.1968	-0.14	-0.055187638	-0.489141089	0.050626191	-0.2505	286.2265512	0.033333333	0.075809595	0.3	0	-0.098039216	-4.756682
2.50174E+11	247	-0.78845736	0.0671	-0.01	0.111479029	-0.48752135	0.036267611	0.102	74.99081454	-0.111111111	0.042476262	0.088888889	0.055555556	0.179738562	-4.756682
2.50174E+11	191	0.451985124	0.45795	0.62	-0.014381402	0.37687522	0.074508029	0.351	-18.63070466	-0.028368795	0.0062224	0.070921986	0.010638298	0.038297872	-1.504626
2.50174E+11	194	-0.15415068	-0.13605	-0.22	-0.046296296	0.392667598	0.042422705	-0.3445	39.59398281	0.133333333	-0.032075472	-0.233333333	0	0	-6.227943
2.50174E+11	195	-0.336472237	-0.61085	-0.16	-0.046296296	0.220966534	0.040996561	-0.3425	25.15795355	0.020833333	-0.007075472	-0.208333333	0	-0.0375	-6.261308
2.50174E+11	200	-0.336472237	-1.41815	-0.13	-0.046296296	-0.014442617	-0.04442566	-0.3115	-13.74918724	-0.166666667	0.078450844	0.03508772	0	0.110526316	0
2.50174E+11	224	2.384823191	-1.69165	0.21	-0.008560447	0	-1.07776E-10	-0.08625	0	-0.05345912	0	0.044025158	0	-0.005660377	3.366225
2.50174E+11	227	0.356674944	-0.87875	0.16	0.057870371	-0.034494331	-0.424536241	0.41625	8.771713689	0.416666666	-0.111242139	-0.041666666	0.020833333	-0.0375	10.236608
2.50174E+11	246	-0.336472237	-0.32625	-0.27	-0.046296296	-0.489141089	0.050626191	-0.3525	272.477364	0.033333333	0.067924528	0.266666667	0	-0.1	-6.261308
2.50174E+11	247	-0.336472237	-0.45655	-0.14	0.120370371	-0.48752135	0.036267611	0	61.2416273	-0.111111111	0.034591195	0.055555556	0.055555556	0.177777778	-6.261308
2.50174E+11	185	0.538996501	0.5525	0.075	0.1046471	1.42494209	0.185586712	0.66575	-0.611157819	0.031513449	-0.037735849	0.027805362	0.018867925	0.050381373	-4.15706
2.50174E+11	200	1.488077055	-1.8976	-0.265	-0.046296296	-0.014442617	-0.046212548	-0.3115	0	-0.138297872	0.078450844	0	0	0.072228444	0
2.50174E+11	209	-0.336472237	0.2159	-0.175	-0.046296296	0.33382742	-0.024257392	-0.29775	-18.95587172	-0.138297872	0.082210242	0.02443609	0	0.147416414	-6.261308
2.50174E+11	224	-0.336472237	-0.974	0.075	-0.008560447	0	-0.001786888	-0.08625	13.74918724	-0.025090325	0	0.008937438	0	-0.043958249	3.366225
2.50174E+11	227	0.619039208	-0.6336	0.025	0.057870371	-0.034494331	-0.426323129	0.41625	22.52090093	0.445035461	-0.111242139	-0.076754386	0.020833333	-0.075797872	10.236608
2.50174E+11	185	0.133531393	0	0.25	0.1046471	1.35035	0.183799824	0.752	-0.611157819	0.022752497	-0.030660377	0.027805362	0.018867925	0.085453439	-2.652434
2.50174E+11	188	-0.15415068	0.1764	0.8	0	1.080250126	0.105562382	0.549	-9.008330972	-0.026688454	-0.032407407	0.029727095	0.018518519	0.100477898	2.885831
2.50174E+11	191	-0.15415068	-0.6179	0.66	-0.014381402	0.30228313	0.070934253	0.43725	-4.881517425	-0.008760952	0.013297872	0.035834266	0.010638298	0.035072066	0
2.50174E+11	194	-0.336472237	0.1248	-0.18	-0.046296296	0.318075508	0.038848929	-0.25825	53.34317005	0.152941176	-0.025	-0.268421053	0	-0.003225806	-4.723317
2.50174E+11	198	-0.336472237	-0.8529	-0.13	0.020370371	0.161856548	-0.190683552	-0.16975	22.62649835	-0.080392157	-0.058333333	0.031578947	0	0.096774194	-1.771999
2.50174E+11	201	0.619039208	-2.1139	0.06	-0.046296296	-0.008836575	0.068381064	-0.194	-15.87644307	0	0.080882353	0.072755418	0.029411765	-0.044402277	1.808398
2.50174E+11	225	0	-0.0997	-0.18	0.153703704	0	-0.289437892	-0.03775	185.1406343	0.452941176	-0.025	-0.068421053	0	-0.103225806	-4.679457
2.50174E+11	227	0.826678573	0.04	0.2	0.057870371	-0.109086421	-0.428110017	0.5025	22.52090093	0.436274509	-0.104166667	-0.076754386	0.020833333	-0.040725806	11.741234
2.50174E+11	194	0.538996501	-0.0601	-0.24	-0.053571429	0.058840178	0.038848929	-0.532653226	53.34317005	0.130188679	-0.025	-0.218181818	0	-0.038297872	-4.723317
2.50174E+11	200	-0.15415068	-2.2207	-0.15	-0.053571429	-0.348270037	-0.047999436	-0.499653226	0	-0.169811321	0.085526316	0.050239235	0	0.072228444	1.504626
2.50174E+11	224	-0.336472237	-1.6164	0.19	-0.01583558	-0.33382742	-0.003573776	-0.274403226	13.74918724	-0.056603774	0.007075472	0.059176673	0	-0.043958249	4.870851
2.50174E+11	225	0.251314428	-0.6661	-0.24	0.146428571	-0.25923533	-0.289437892	-0.312153226	185.1406343	0.430188679	-0.025	-0.018181818	0	-0.138297872	-4.679457
2.50174E+11	226	-0.336472237	0.1609	-0.2	-0.053571429	-0.677445146	0.124906227	-0.542403226	16.73404959	-0.026954178	-0.053571429	-0.175324675	0.071428571	-0.066869301	-4.756682
2.50174E+11	227	0.133531393	-0.713	0.14	0.050595238	-0.368321751	-0.428110017	0.228096774	22.52090093	0.413522012	-0.104166667	-0.026515151	0.020833333	-0.075797872	11.741234
2.50174E+11	191	0.451985124	0	0.46	-0.005820955	0.391317837	0.074508029	0.351	-8.457306781	0.025090325	0.0062224	0.035834266	0.010638298	0	-1.504626
2.50174E+11	198	0.133531393	0.7275	-0.33	0.028930818	0.250891255	-0.187109776	-0.256	19.05070899	-0.04654088	-0.065408805	0.031578947	0	0.061702128	-3.276625
2.50174E+11	200	0.826678573	-1.3635	-0.29	-0.037735849	0	-0.04442566	-0.3115	-3.575789357	-0.113207547	0.078450844	0	0	0.072228444	0
2.50174E+11	219	-0.15415068	0.7861	-0.31	0.197558269	-0.798038979	0.003573776	0.2735	20.16167729	0.122086571	0.220865704	-0.191950465	0	0.096996246	-6.261308
2.50174E+11	224	0.826678573	-0.9809	0.05	0	0.014442617	0	-0.08625	10.17339788	0	0	0.008937438	0	-0.043958249	3.366225
2.50174E+11	194	-0.182321557	0.006975	-0.155	-0.043560606	0.392667598	0.042422705	-0.25825	50.57492587	0.144951923	-0.012676056	-0.233333333	0	-0.038297872	-6.227943
2.50174E+11	227	0.405465108	-0.721625	0.225	0.060606061	-0.034494331	-0.424536241	0.5025	19.75265675	0.428285256	-0.091842723	-0.041666666	0.020833333	-0.075797872	10.236608
2.50174E+11	182	-0.182321557	0.3297	0.5	-0.008943833	1.644260832	-0.024328843	0.28225	-5.598559945	0.1267507	-0.042792793	-0.041666667	-0.009009009	0.054761905	-6.218817
2.50174E+11	185	1.041453875	-0.3836	0.05	0.085369626	1.09111467	0.11541876	0.2495	0	0	0	0	0	0.03391734	-4.460832
2.50174E+11	188	0.510825624	-0.2345	0.6	-0.019277474	0.821014796	0.037181318	0.0465	-8.397173153	-0.049440951	-0.00174703	0.001921733	-0.000349406	0.048941799	1.077433
2.50174E+11	200	-0.182321557	0.6727	-0.29	-0.06557377	-0.348270037	-0.1163805	-0.72775	0.611157819	-0.169811321	0.116186693	-0.027805362	-0.018867925	0.055764411	-0.303772
2.50174E+11	201	0	-0.7477	-0.14	-0.06557377	-0.268071905	0	-0.6965	-15.26528525	-0.022752497	0.11154273	0.044950056	0.01054384	-0.095938376	0
2.50174E+11	209	0.287682072	-0.6482	-0.2	-0.06557377	0	-0.094425345	-0.714	-18.3447139	-0.169811321	0.119946091	-0.003369272	-0.018867925	0.130952381	-6.56508
2.50174E+11	185	0.693147181	-0.8136	0.05	0.1046471	1.188493452	0.11541876	0.31475	1.850886821	0.022084048	-0.011922237	0	0.000349406	0.060643925	-4.460832
2.50174E+11	188	-0.336472237	-0.6518	0.6	0	0.918393578	0.037181318	0.11175	-6.546286331	-0.027356903	-0.013669267	0.001921733	0	0.075668384	1.077433
2.50174E+11	191	0.99852883	0	0.46	-0.014381402	0.140426582	0.002553189	0	-2.419472784	-0.009429401	0.032036012	0.008028904	-0.007880221	0.010262552	-1.808398
2.50174E+11	200	-0.336472237	-1.0515	-0.29	-0.046296296	-0.250891255	-0.1163805	-0.6625	2.46204464	-0.147727273	0.104264456	-0.027805362	-0.018518519	0.082490996	-0.303772
2.50174E+11	201	1.838279485	-2.2881	-0.14	-0.046296296	-0.170693123	0	-0.63125	-13.41439843	-0.000668449	0.099620493	0.044950056	0.010893246	-0.069211791	0
2.50174E+11	213	-0.15415068	-0.7792	-0.37	0.044612795	-0.746343461	-0.198380486	-0.56625	-18.10096993	-0.056818182	-0.10626186	-0.214408233	-0.018518519	-0.037126229	-6.56508
2.50174E+11	224	-0.336472237	0.098	0.05	-0.008560447	-0.236448638	-0.07195484	-0.43725	16.21123188	-0.034519726	0.025813612	-0.018867924	-0.018518519	-0.033695697	3.062453
2.50174E+11	185	0	0.4793	0.05	0.1046471	0.771106575	0.157792119	0.430548387	8.397173153	0.049440951	0.001624391	0.002682459	0.018867925	0.039869723	-4.348016
2.50174E+11	204	0	-1.1748	-0.38	-0.046296296	-0.043787397	-0.620930598	-0.552951613	-10.1546836	-0.12037037	-0.092715232	0.406456044	0	-0.148809523	2.715691
2.50174E+11	209	-0.182321557	-1.0165	-0.2	-0.046296296	-0.320008095	-0.052051985	-0.532951613	-9.947540745	-0.12037037	0.121570482	-0.000686813	0	0.136904764	-6.452264
2.50174E+11	185	0.287682072	-0.1397	0.015	0.1046471	0.270099874	0.114142166	0.2658625	5.598559945	0.012614353	0	0.003369272	0.004620205	0	-2.652434
2.50174E+11	187	-0.182321557	0.7385	-0.075	-0.000841751	-0.660935064	-0.230685957	-0.4596375	3.109628829	0.024621214	0.019296741	-0.074675325	-0.014247721	0.061320755	0.395276
2.50174E+11	188	0.980829253	0	0.565	0	0	0.035904724	0.0628625	-2.798613208	-0.036826599	-0.00174703	0.005291005	0.004270799	0.015024459	2.885831
2.50174E+11	209	0.405465108	-1.1454	-0.235	-0.046296296	-0.821014796	-0.095701939	-0.6976375	-12.74615395	-0.157196969	0.119946091	0	-0.014247721	0.097035041	-4.756682
2.50174E+11	185	0	-0.61095	0	0.1046471	0.270099874	0.089132624	0.39225	0	0	0	0.007337526	0.000349406	0	-1.240867
2.50174E+11	200	0	0.79785	-0.34	-0.046296296	-1.169284833	-0.142666637	-0.585	0.611157819	-0.169811321	0.116186693	-0.020467836	-0.018518519	0.021847071	2.916193
2.50174E+11	185	1.041453875	-0.92655	0	0.099885837	0.270099874	0.105008312	0.2495	0	0.031513449	0	0	0.000349406	0	-4.2929875
2.50174E+11	188	1.098612289	-0.95495	0.55	-0.004761263	0	0.02677087	0.0465	-8.397173153	-0.017927502	-0.00174703	0.001921733	0	0.015024459	1.2452775
2.50174E+11	185	0	-0.0337	0	0.1046471	0.270099874	0.104419525	0.203	8.397173153	0.049440951	0	0	0.008229627	0	-5.538265
2.50174E+11	187	-0.182321557	0.6582	-0.09	-0.000841751	-0.660935064	-0.240408598	-0.5225	5.908242037	0.061447812	0.019296741	-0.078044597	-0.010638298	0.061320755	-2.490555
2.50174E+11	188	-0.182321557	0	0.55	0	0	0.026182083	0	0	0	-0.00174703	0.001921733	0.007880221	0.015024459	0
2.50174E+11	204	-0.182321557	-0.6331	-0.43	-0.046296296	-0.544794098	-0.674303193	-0.7805	-10.1546836	-0.12037037	-0.094339623	0.403773585	-0.010638298	-0.188679245	1.525442
2.50174E+11	185	0.619039208	0	-0.41	0.102866476	0.270099874	0.078237442	0.203	7.836266182	0	0.001624391	0	0.000349406	0	-5.538265
2.50174E+11	188	0.762140052	-0.4289	0.14	-0.001780624	0	0	0	-0.560906971	-0.049440951	-0.000122639	0.001921733	0	0.015024459	0
2.50174E+11	185	0.485507816	-1.054	0.02	0.102866476	0.270099874	0.104419525	0.31475	0	0	0	0.016226415	0.001010782	0	-4.15706
2.50174E+11	188	-0.470003629	-2.1713	0.57	-0.001780624	0	0.026182083	0.11175	-8.397173153	-0.049440951	-0.00174703	0.018148148	0.000661376	0.015024459	1.381205
2.50174E+11	203	-0.470003629	-2.4151	-0.21	-0.04807692	-0.457219304	-0.371918958	-0.64625	-7.950035498	-0.136477988	0.005660377	0.12	-0.017857143	0.011320755	-6.250386
2.50174E+11	185	0.459532329	0.452	0.23	0.119028502	0.814893972	0.160934861	0.9035	9.625397332	0.049440951	0	0.003369272	0.018867925	0.060643925	-5.538265
2.50174E+11	188	1.609437912	0	0.78	0.014381402	0.544794098	0.082697419	0.7005	1.22822418	0	-0.00174703	0.005291005	0.018518519	0.075668384	0
2.50174E+11	204	-0.087011377	-1.2021	-0.2	-0.031914894	0	-0.617787856	-0.08	-8.926459422	-0.12037037	-0.094339623	0.407142857	0	-0.12803532	1.525442
2.50174E+11	205	1.406913648	-0.6822	-0.12	-0.031914894	-0.883029126	0	-0.1095	0	-0.12037037	0.072327044	-0.003968254	0	-0.016924209	-6.49585
2.50174E+11	207	-0.875468737	0.3129	-0.2	-0.031914894	-1.15281658	-0.211531453	-0.1105	-7.397465855	0.27962963	-0.094339623	-0.292857143	0	0.07196468	-6.526024
2.50174E+11	209	0.459532329	-0.8909	-0.02	-0.031914894	-0.276220698	-0.048909243	-0.06	-8.719316565	-0.12037037	0.119946091	0	0	0.157678966	-7.642513
2.50174E+11	188	0.875468737	0	0.64	0	0	0.082697419	0.5225	-0.447137655	0	-0.000122639	0.001921733	0.018518519	0.015024459	0.510338
2.50174E+11	205	0	-1.9186	-0.21	-0.03381459	-0.628332328	0	-0.306875	-0.61411209	-0.104828042	0.073951435	0	0	-0.008462105	-5.0529345
2.50174E+11	188	1.041453875	-1.0782	0.55	0	0.228609653	0.051947386	0.174441667	0	-0.008014202	-0.000122639	0.001921733	0.00950951	0.070537108	0
2.50174E+11	215	-0.182321557	-3.13825	0.08	0	-0.233908798	0.073764975	-0.009	-3.703898598	-0.053571429	0.008799421	-0.011904762	0.017857143	0.130952381	12.3895935
2.50174E+11	203	-0.182321557	-3.9144	0	-0.046296296	0.320747692	-0.292538658	-0.327790323	-7.950035498	-0.104964539	-0.011111111	0.13157895	0	0.061702128	-4.74576
2.50174E+11	188	-0.182321557	-1.2768	0.55	0	0	0.026182083	0.0465	0	-0.005755756	-0.000122639	0.009259259	0	0.048941799	0
2.50174E+11	204	-0.182321557	-1.3019	-0.43	-0.046296296	-0.544794098	-0.674303193	-0.734	-10.1546836	-0.126126126	-0.092715232	0.411111111	-0.018518519	-0.154761905	1.525442
2.50174E+11	185	0.15415068	0	0.05	0.1046471	0.621193166	0.1139087	0.395579167	0.925443411	0.031513449	0	0	0.000680094	0	-0.833727
2.50174E+11	188	-0.182321557	-1.0831	0.6	0	0.351093292	0.035671258	0.192579167	-7.471729742	-0.017927502	-0.00174703	0.001921733	0.000330688	0.015024459	4.704538
2.50174E+11	182	0.451985124	0.1906	0.145322581	-0.01058201	0.678943853	-0.088513341	-0.149375	0	0.107142857	-0.00925926	-0.062893082	-0.018518519	-0.03391734	-4.7823315
2.50174E+11	185	0.887303195	0	-0.164677419	0.1046471	0.223176473	0.080766396	0.234125	5.598559945	0.003144654	0.00174703	0	0.000349406	0	-2.7205745
2.50174E+11	188	-0.336472237	-1.3038	0.385322581	0	-0.046923402	0.002528954	0.031125	-2.798613208	-0.046296297	0	0.001921733	0	0.015024459	2.8176905
2.50174E+11	185	-0.182321557	0	-0.21	0.100536892	0.270099874	0.104419525	0.203	7.950035498	0	0	0.016226415	0.000349406	0	-5.538265
2.50174E+11	187	-0.182321557	-0.81845	-0.3	-0.004951959	-0.660935064	-0.240408598	-0.5225	5.461104382	0.012006861	0.019296741	-0.061818182	-0.018518519	0.061320755	-2.490555
2.50174E+11	188	0	-1.2928	0.55	-0.008891342	0	0.026182083	0	0	-0.049440951	-0.00174703	0.018148148	0	0.015024459	0
2.50174E+11	182	-0.182321557	0.75655	0.31	-0.019047624	0.725867254	-0.064860213	-0.1805	-1.328200339	0.103998203	-0.01100629	-0.05952381	-0.018518519	-0.03391734	-3.305544
2.50174E+11	185	1.252762968	-0.1683	0	0.096181486	0.270099874	0.104419525	0.203	4.270359606	0	0	0.003369272	0.000349406	0	-1.243787
2.50174E+11	188	1.299282984	-0.2521	0.55	-0.008465614	0	0.026182083	0	-4.126813547	-0.049440951	-0.00174703	0.005291005	0	0.015024459	4.294478
2.50174E+11	191	-0.182321557	1.7643	0.41	-0.022847016	-0.777966996	-0.008446046	-0.11175	0	-0.031513449	0.043958249	0.011398176	-0.007880221	-0.050381373	1.408647
2.50174E+11	198	-0.182321557	0.7197	-0.38	0.011904757	-0.918393578	-0.270063852	-0.71875	27.50801577	-0.103144654	-0.027672956	0.007142857	-0.018518519	0.011320755	-0.363352
2.50174E+11	185	2.367123614	-0.5743	0	0.095755758	0	0.104419525	0.2495	1.850886821	0	0	0.018867924	0.000349406	0.03391734	-3.04771
2.50174E+11	187	-0.182321557	0	-0.09	-0.009733093	-0.931034938	-0.240408598	-0.476	-0.638044295	0.012006861	0.019296741	-0.059176673	-0.018518519	0.095238095	0
2.50174E+11	188	0.510825624	-0.1087	0.55	-0.008891342	-0.270099874	0.026182083	0.0465	-6.546286331	-0.049440951	-0.00174703	0.020789657	0	0.048941799	2.490555
2.50174E+11	191	-0.182321557	1.7406	0.41	-0.023272744	-1.04806687	-0.008446046	-0.06525	-2.419472784	-0.031513449	0.043958249	0.026896828	-0.007880221	-0.016464033	-0.395276
2.50174E+11	182	-0.15415068	0.38	0.31	-0.012417092	0.632020451	-0.056206959	-0.134	-3.109628829	0.103998203	-0.009381899	-0.037527594	-0.008447803	-0.03391734	-5.109467
2.50174E+11	185	1.145132304	0	0	0.102812019	0.176253071	0.113072778	0.2495	2.488931116	0	0.001624391	0.025365488	0.010420123	0	-3.04771
2.50174E+11	187	0.693147181	-0.8081	-0.09	-0.002676833	-0.754781867	-0.231755345	-0.476	0	0.012006861	0.020921132	-0.052679109	-0.008447803	0.061320755	0
2.50174E+11	188	2.564949357	-1.0021	0.55	-0.001835082	-0.093846803	0.034835336	0.0465	-5.908242037	-0.049440951	-0.000122639	0.027287221	0.010070717	0.015024459	2.490555
2.50174E+11	185	0.773189888	-0.5921	0	0.095755758	0.270099874	0.112865571	0.31475	0	0.003144654	-0.005660377	0	0.008229627	0.050381373	-2.652434
2.50174E+11	197	-0.182321557	-0.36475	-0.41	0.028145695	-0.244967281	-0.422971847	-0.54175	22.35328465	-0.083333334	0.066666667	0.020440252	-0.010638298	-0.054964539	-4.756682
2.50174E+11	182	0	0.195	0.31	-0.030952381	0.45576738	-0.064860213	-0.134	-5.598559945	0.107142857	-0.01100629	-0.062893082	-0.018518519	0.016464033	-2.942192
2.50174E+11	185	0.955511445	-0.2136	0	0.084276729	0	0.104419525	0.2495	0	0.003144654	0	0	0.000349406	0.050381373	-0.880435
2.50174E+11	197	0	-0.075	-0.41	0.016666666	-0.515067155	-0.431417893	-0.607	22.35328465	-0.083333334	0.072327044	0.020440252	-0.018518519	-0.054964539	-2.984683
2.50174E+11	185	1.098612289	-0.03625	0	0.067610063	0	0.169279737	0.3835	0	0	0	0	0.016122558	0.046196976	0
2.50174E+11	197	0	-0.7371	-0.41	0	-0.515067155	-0.36655768	-0.473	22.35328465	-0.086477988	0.072327044	0.020440252	-0.002745367	-0.059148937	-2.104248
2.50174E+11	185	2.212972934	-0.895	0.03	0.084276729	0.21090535	0.150462321	0.31475	-1.197111405	-0.003329633	0	0.025365488	0.018867925	0.050381373	-0.880435
2.50174E+11	198	0.133531393	-0.7877	-0.35	0	-0.977588102	-0.224021056	-0.607	22.04054476	-0.106474288	-0.027672956	0.029139073	0	0.061702128	0
2.50174E+11	185	1.791759469	-0.8942	0	0.095755758	0	0.104419525	0.2495	0	0	0	0.016226415	0.000349406	0.016130225	-1.243787
2.50174E+11	188	0.538996501	-0.7735	0.55	-0.008891342	-0.270099874	0.026182083	0.0465	-8.397173153	-0.049440951	-0.00174703	0.018148148	0	0.031154684	4.294478
2.50174E+11	199	0	-0.8588	-0.38	-0.055187638	-1.31780186	-0.192329151	-0.7605	3.791488552	-0.169811321	0.03899371	-0.046666667	-0.018518519	0.02745098	-3.348035
2.50174E+11	201	-0.15415068	-0.6114	-0.19	-0.055187638	-1.359186575	-0.010999236	-0.6965	-15.26528525	-0.022752497	0.11154273	0.061176471	0.010893246	-0.113725491	3.217045
2.50174E+11	182	-0.182321557	-0.0695	0.31	-0.068452381	0.45576738	-0.091042296	-0.1805	-5.598559945	0.103998203	-0.01100629	-0.062893082	-0.018518519	-0.03391734	-2.061757
2.50174E+11	185	1.540445041	-0.2383	0	0.046776729	0	0.078237442	0.203	0	0	0	0	0.000349406	0	0
2.50174E+11	191	-0.182321557	0.625	0.41	-0.072251773	-1.04806687	-0.034628129	-0.11175	-4.270359606	-0.031513449	0.043958249	0.008028904	-0.007880221	-0.050381373	2.652434
2.50174E+11	198	-0.182321557	-0.4397	-0.38	-0.0375	-1.188493452	-0.296245935	-0.71875	23.23765617	-0.103144654	-0.027672956	0.003773585	-0.018518519	0.011320755	0.880435
2.50174E+11	185	0.944461609	-0.1632	0.191290323	0.1046471	1.196234504	0.183799824	0.66575	-0.611157819	0.031513449	-0.030660377	0.027805362	0.018867925	0.025023783	-2.652434
2.50174E+11	191	1.455287233	-1.1894	0.601290323	-0.014381402	0.148167634	0.070934253	0.351	-4.881517425	0	0.013297872	0.035834266	0.010638298	-0.025357591	0
2.50174E+11	194	0.251314428	-0.4421	-0.238709677	-0.046296296	0.163960012	0.038848929	-0.3445	53.34317005	0.161702128	-0.025	-0.268421053	0	-0.063655463	-4.723317
2.50174E+11	197	-0.15415068	-0.485	-0.218709677	0.037037037	0.681167349	-0.352037593	-0.19075	21.74212683	-0.054964539	0.041666667	0.048245614	0	-0.08032213	-4.756682
2.50174E+11	198	-0.336472237	-1.063	-0.188709677	0.020370371	0.007741052	-0.190683552	-0.256	22.62649835	-0.071631205	-0.058333333	0.031578947	0	0.036344538	-1.771999
2.50174E+11	199	-0.336472237	-2.0788	-0.188709677	-0.046296296	-0.121567356	-0.112948852	-0.34425	3.180330733	-0.138297872	0.008333333	-0.03508772	0	0.036344538	-4.756682
2.50174E+11	227	0.619039208	0.4443	0.141290323	0.057870371	-0.263201917	-0.428110017	0.41625	22.52090093	0.445035461	-0.104166667	-0.076754386	0.020833333	-0.101155463	11.741234
2.50174E+11	185	0.287682072	-0.9235	0.19	0.060034305	1.188493452	0.183799824	0.39225	-3.791488552	0	-0.005660377	0.078044597	0.018867925	0.03391734	0
2.50174E+11	188	-0.182321557	-0.7398	0.74	-0.044612795	0.918393578	0.105562382	0.18925	-12.1886617	-0.049440951	-0.007407407	0.07996633	0.018518519	0.048941799	5.538265
2.50174E+11	199	0	-2.4142	-0.19	-0.090909091	-0.129308408	-0.112948852	-0.61775	0	-0.169811321	0.033333333	0.015151515	0	0.045238095	-2.104248
2.50174E+11	201	-0.182321557	-1.7557	0	-0.090909091	-0.170693123	0.068381064	-0.55375	-19.0567738	-0.022752497	0.105882353	0.122994653	0.029411765	-0.095938376	4.460832
2.50174E+11	185	-0.182321557	-0.02505	0.05	0.086360063	1.04806687	0.12583564	0.39225	0	0	-0.005660377	0.025365488	0.016122558	0.050381373	-1.243787
2.50174E+11	191	0.510825624	-0.96385	0.46	-0.03266844	0	0.012970069	0.0775	-4.270359606	-0.031513449	0.038297872	0.033394392	0.007892931	0	1.408647
2.50174E+11	185	0.84729786	-0.10115	0	0.1046471	1.04806687	0.113254229	0.31475	0	0.003144654	0	0.00223592	0.008229627	0.050381373	-2.652434
2.50174E+11	188	0.693147181	0.10465	0.55	0	0.777966996	0.035016787	0.11175	-8.397173153	-0.046296297	-0.00174703	0.004157653	0.007880221	0.065405832	2.885831
2.50174E+11	191	-0.182321557	-0.34715	0.41	-0.014381402	0	0.000388658	0	-4.270359606	-0.028368795	0.043958249	0.010264824	0	0	0
2.50174E+11	124	-0.182321557	1.0067	3.94	0.023272744	2.022960523	0.008446046	4.345923387	-11.0240241	0.083586898	-0.04558264	-0.027287221	0.013066046	0.001909194	20.2841115
2.50174E+11	189	1.343734747	-0.6245	-0.47	-0.031914894	0	-0.172166022	-0.561826613	56.16836113	-0.126126126	0.028368795	0.268518519	-0.009009009	-0.042792793	-3.8706825
2.50174E+11	191	0	-0.3764	0.35	0	-0.802509241	0	0.069173387	0	0.012171746	0	0.006107171	0.001629289	0.012171746	0.8859995
2.50174E+11	194	0	0.3192	-0.49	-0.031914894	-0.786716863	-0.032085324	-0.626326613	58.22468747	0.173873874	-0.038297872	-0.298148148	-0.009009009	-0.026126126	-3.8373175
2.50174E+11	124	0.356674944	0.2212	4.05	0.008891342	2.022960523	0.079380298	4.348183333	-15.2943837	0.041872648	-0.042419903	0.001491558	0.022075055	0.001909194	21.263527
2.50174E+11	189	0	-0.9799	-0.36	-0.046296296	0	-0.10123177	-0.559566667	51.89800152	-0.167840376	0.031531532	0.297297298	0	-0.042792793	-2.891267
2.50174E+11	191	1.882731247	-0.8805	0.46	-0.014381402	-0.802509241	0.070934252	0.071433333	-4.270359606	-0.029542504	0.003162737	0.03488595	0.010638298	0.012171746	1.865415
2.50174E+11	219	-0.336472237	0	-0.31	0.188997822	-1.991866057	-1.34142E-09	-0.006066667	24.34862446	0.067453742	0.217806041	-0.192898781	0	0.109167992	-2.891267
2.50174E+11	124	0.693147181	0.1248	3.985	0.019151602	1.777402894	0.025857093	4.311125	-12.42393806	0.071415152	-0.033410894	0.001491558	0.013066046	0.001909194	21.263527
2.50174E+11	189	-0.182321557	-0.802	-0.425	-0.036036036	-0.245557629	-0.154754976	-0.596625	54.76844716	-0.138297872	0.040540541	0.297297298	-0.009009009	-0.042792793	-2.891267
2.50174E+11	190	-0.182321557	-0.8994	0.565	0	0.02332421	0.02032259	0.238125	-11.91995996	-0.012171746	0	0	0	0	0
2.50174E+11	194	-0.182321557	0	-0.445	-0.036036036	-1.032274492	-0.014674278	-0.661125	56.82477351	0.161702128	-0.026126126	-0.269369369	-0.009009009	-0.026126126	-2.857902
2.50174E+11	124	0.773189888	0.61455	3.818548387	0.019151602	1.945387469	0.016299466	4.27675	-11.13441682	0.081272656	-0.033410894	0	0.015028613	0.001909194	21.263527
2.50174E+11	189	1.252762968	-1.28095	-0.591451613	-0.036036036	-0.077573054	-0.164312603	-0.631	56.05796841	-0.128440369	0.040540541	0.29580574	-0.007046443	-0.042792793	-2.891267
2.50174E+11	190	0.510825624	-1.20585	0.398548387	0	0.191308785	0.010764963	0.20375	-10.63043872	-0.002314243	0	-0.001491558	0.001962567	0	0
2.50174E+11	191	-0.182321557	-0.50395	0.228548387	-0.004121142	-0.880082295	0.007853419	0	-0.11039272	0.009857503	0.012171746	0.033394392	0.003591856	0.012171746	1.865415
2.50174E+11	124	0.510825624	1.3195	4.05	-0.011479029	2.292470049	0.054323344	4.37375	-22.41031896	0.071415152	-0.001624391	-0.025365488	0.022075055	-0.010262552	21.170111
2.50174E+11	185	0.287682072	0	0.05	0.084276729	0.515067155	0.158742869	0.41175	-7.115935257	0.031513449	0	0	0.018867925	0.050381373	-0.880435
2.50174E+11	191	0.980829253	-0.5427	0.46	-0.034751773	-0.532999715	0.045877298	0.097	-11.38629486	0	0.043958249	0.008028904	0.010638298	0	1.771999
2.50174E+11	198	0.606135804	-0.9426	-0.33	0	-0.673426297	-0.215740508	-0.51	16.12172091	-0.071631205	-0.027672956	0.003773585	0	0.061702128	0
2.50174E+11	200	-0.182321557	1.1005	-0.29	-0.066666667	-0.924317552	-0.073056392	-0.5655	-6.504777438	-0.138297872	0.116186693	-0.027805362	0	0.072228444	3.276625
2.50174E+11	124	0.944461609	0.4305	4	0.001616209	2.747457335	0.021416118	4.35425	-15.2943837	0.039901703	-0.015060141	0	0.014825184	-0.010262552	19.398112
2.50174E+11	188	0	0.7369	0.55	-0.007275133	0.699954567	0.0475982	0.18925	-8.397173153	-0.049440951	-0.01518278	0.027287221	0.011268648	0.065405832	2.885831
2.50174E+11	189	-0.336472237	-0.875	-0.41	-0.053571429	0.724496812	-0.159195951	-0.5535	51.89800152	-0.169811321	0.058891294	0.29580574	-0.007249872	-0.054964539	-4.756682
2.50174E+11	190	0.133531393	-0.6914	0.58	-0.017535393	0.993378651	0.015881615	0.28125	-14.79040561	-0.043685195	0.018350753	-0.001491558	0.001759138	-0.012171746	-1.865415
2.50174E+11	191	2.496741107	-1.9138	0.41	-0.021656535	-0.07801243	0.012970071	0.0775	-4.270359606	-0.031513449	0.030522499	0.033394392	0.003388427	0	0
2.50174E+11	194	0.133531393	-0.9315	-0.43	-0.053571429	-0.062220052	-0.019115253	-0.618	53.95432787	0.130188679	-0.007775373	-0.270860927	-0.007249872	-0.038297872	-4.723317
2.50174E+11	195	-0.336472237	-0.7643	-0.37	-0.053571429	-0.233921116	-0.020541397	-0.616	39.51829861	0.017688679	0.017224627	-0.245860927	-0.007249872	-0.075797872	-4.756682
2.50174E+11	198	-0.336472237	-1.1499	-0.38	0.013095238	-0.218439012	-0.248647734	-0.5295	23.23765617	-0.103144654	-0.041108706	0.029139073	-0.007249872	0.061702128	-1.771999
2.50174E+11	219	0	0	-0.36	0.181722689	-1.267369246	-0.057964182	0	24.34862446	0.065482797	0.245165803	-0.194390339	-0.007249872	0.096996246	-4.756682
2.50174E+11	124	0.693147181	0.2189	4	0.017971089	2.022960523	0.064814218	4.3455	-15.2943837	0.071415152	-0.033410894	-0.002069537	0.022075055	-0.01005992	19.398112
2.50174E+11	185	-0.336472237	0	0	0.113726847	0.245557629	0.169233743	0.3835	0	0.031513449	-0.031786503	0.023295952	0.018867925	0.050584005	-2.652434
2.50174E+11	189	0.133531393	-1.5399	-0.41	-0.03721655	0	-0.11579785	-0.56225	51.89800152	-0.138297872	0.040540541	0.293736204	0	-0.054761907	-4.756682
2.50174E+11	190	-0.336472237	-0.691	0.58	-0.001180514	0.268881839	0.059279716	0.2725	-14.79040561	-0.012171746	0	-0.003561095	0.009009009	-0.011969114	-1.865415
2.50174E+11	192	0.251314428	-0.4225	-0.43	-0.03721655	0.246065378	0.100570197	-0.596	16.92039973	-0.038297872	-0.026126126	-0.272930464	0	-0.03809524	3.652287
2.50174E+11	188	-0.287682072	0.2221	0.745	-0.008891342	0.918393578	0.10556238	0.20875	-20.35401244	-0.06053872	-0.016036975	0.076719577	0.018518519	0.065405832	2.885831
2.50174E+11	191	1.32175584	-1.5505	0.605	-0.023272744	0.140426582	0.070934251	0.097	-16.22719889	-0.042611218	0.029668305	0.082826748	0.010638298	0	0
2.50174E+11	194	-0.287682072	-1.1077	-0.235	-0.055187638	0.15621896	0.038848927	-0.5985	41.99748858	0.11909091	-0.008629567	-0.221428571	0	-0.038297872	-4.723317
2.50174E+11	198	0	-0.8046	-0.185	0.011479029	0	-0.190683555	-0.51	11.28081688	-0.114242423	-0.041962901	0.078571429	0	0.061702128	-1.771999
2.50174E+11	219	-0.133531393	-0.3245	-0.165	0.18010648	-1.048930234	-2.68283E-09	0.0195	12.39178518	0.054385028	0.244311609	-0.144957983	0	0.096996246	-4.756682
2.50174E+11	225	-0.470003629	0	-0.235	0.144812362	-0.161856548	-0.289437895	-0.378	173.7949529	0.41909091	-0.008629567	-0.021428571	0	-0.138297872	-4.679457
2.50174E+11	227	0.117783036	0.1706	0.145	0.048979029	-0.270942969	-0.42811002	0.16225	11.17521946	0.402424243	-0.087796235	-0.029761904	0.020833333	-0.075797872	11.741234
2.50174E+11	124	-0.15415068	0.7469	4.212903226	0	2.825469764	0.046686464	4.35425	-18.26169914	0.039901703	-0.042419903	0.002439877	0.022075055	-0.010262552	19.398112
2.50174E+11	185	-0.336472237	0.6059	0.212903226	0.095755758	1.04806687	0.151105989	0.39225	-2.967315441	0	-0.040795512	0.027805365	0.018867925	0.050381373	-2.652434
2.50174E+11	191	1.098612289	-1.1396	0.622903226	-0.023272744	0	0.038240418	0.0775	-7.237675046	-0.031513449	0.003162737	0.035834269	0.010638298	0	0
2.50174E+11	219	-0.15415068	-0.1267	-0.147096774	0.18010648	-1.189356816	-0.032693836	0	21.38130902	0.065482797	0.217806041	-0.191950462	0	0.096996246	-4.756682
2.50174E+11	191	0.84729786	-0.8925	0.75	-0.021656535	0	0.033511468	0.097	-22.10152206	-0.04352031	0.013297872	0.082826748	0.010638298	0	1.771999
2.50174E+11	194	0.510825624	-0.9316	-0.09	-0.053571429	0.015792378	0.001426144	-0.5985	36.12316541	0.118181818	-0.025	-0.221428571	0	-0.038297872	-2.951318
2.50174E+11	198	-0.182321557	-0.23615	-0.04	0.013095238	-0.140426582	-0.228106338	-0.51	5.406493712	-0.115151515	-0.058333333	0.078571429	0	0.061702128	0
2.50174E+11	219	0.773189888	0	-0.02	0.181722689	-1.189356816	-0.037422785	0.0195	6.517462009	0.053475936	0.227941176	-0.144957983	0	0.096996246	-2.984683
2.50174E+11	225	-0.182321557	0.4252	-0.09	0.146428571	-0.30228313	-0.326860678	-0.378	167.9206297	0.418181818	-0.025	-0.021428571	0	-0.138297872	-2.907458
2.50174E+11	224	1.349926717	-0.6885	0.05	-0.02838437	0	4.70372E-09	-0.35975	0	-0.085398965	0	0.077358491	0	0	1.038938
2.50174E+11	225	0.251314428	-0.0271	-0.38	0.133879782	0.074592091	-0.285864112	-0.3975	171.3914471	0.401393488	-0.032075472	0	0	-0.094339623	-8.51137
2.50174E+11	224	1.763588592	-1.3731	0.05	-0.045051036	0	0	-0.34025	0	-0.025090325	0	0.017290961	0	0	0.519469
2.50174E+11	227	1.343734747	-0.1042	0	0.021379782	-0.034494331	-0.424536241	0.16225	8.771713689	0.445035461	-0.111242139	-0.068400864	0.020833333	-0.031839623	7.389852
2.50174E+11	217	0	0.0002	0.23	-0.051489263	2.210167559	0.092022441	-0.368841667	-19.08184666	0.021955261	-0.019399416	0.03286385	0	0.10613021	-0.510338
2.50174E+11	219	0	0	-0.31	0.169720348	-0.812481596	0.003573776	0.006658333	9.988279406	0.088235294	0.220865704	-0.156862745	0	0.130156722	-7.642513
2.50174E+11	224	1.098612289	-1.7624	0.05	-0.027837921	0	0	-0.353091667	0	-0.033851277	0	0.044025158	0	-0.010797773	1.98502
2.50174E+11	227	0.287682072	-0.1972	0	0.038592897	-0.034494331	-0.424536241	0.149408333	8.771713689	0.436274509	-0.111242139	-0.041666666	0.020833333	-0.042637396	8.855403
2.50174E+11	247	0	0.225	-0.3	0.101092897	-0.48752135	0.036267611	-0.266841667	61.2416273	-0.091503268	0.034591195	0.055555556	0.055555556	0.172640382	-7.642513
2.50174E+11	219	0	0.7852	-0.31	0.197558269	-0.812481596	0.003573776	0.35975	8.49584823	0.092436975	0.242302953	-0.152100841	0	0.140954495	-6.6967415
2.50174E+11	195	0	-1.2632	-0.14	-0.055187638	0.220966534	0.037422785	-0.612670833	22.1730912	0.020833333	-0.001126126	-0.166666667	0	-0.063626126	-4.0523585
2.50174E+11	200	0.182321557	-0.4107	-0.11	-0.055187638	-0.014442617	-0.047999436	-0.581670833	-16.73404959	-0.166666667	0.08440019	0.076754386	0	0.08440019	2.2089495
2.50174E+11	220	0	0.6192	-0.29	0.944812362	2.979139978	0.405077107	-0.506420833	813.0479951	-0.166666667	-0.126126126	-0.291666667	0	-0.126126126	-4.0523585
2.50174E+11	226	0	-1.355	-0.16	-0.055187638	-0.343617726	0.124906227	-0.624420833	0	-0.023809524	-0.054697555	-0.148809524	0.071428571	-0.054697555	-4.0523585
2.50174E+11	194	0.538996501	-0.5791	-0.14	-0.053571429	0.392667598	0.038848929	-0.3445	30.82226912	0.1125	-0.026126126	-0.191666667	0	0.005660377	-4.723317
2.50174E+11	195	-0.15415068	-0.5791	-0.08	-0.053571429	0.220966534	0.037422785	-0.3425	16.38623986	0	-0.001126126	-0.166666667	0	-0.031839623	-4.756682
2.50174E+11	200	0.619039208	-1.0072	-0.05	-0.053571429	-0.014442617	-0.047999436	-0.3115	-22.52090093	-0.1875	0.08440019	0.076754386	0	0.116186693	1.504626
2.50174E+11	219	0.887303195	0.1412	-0.07	0.181722689	-0.812481596	0	0.2735	1.216565718	0.047794118	0.22681505	-0.115196079	0	0.140954495	-4.756682
2.50174E+11	224	0.762140052	-1.1646	0.29	-0.01583558	0	-0.003573776	-0.08625	-8.771713689	-0.074292453	0.005949346	0.085691824	0	0	4.870851
2.50174E+11	226	-0.15415068	-0.2788	-0.1	-0.053571429	-0.343617726	0.124906227	-0.35425	-5.786851336	-0.044642857	-0.054697555	-0.148809524	0.071428571	-0.022911052	-4.756682
2.50174E+11	227	0.356674944	0	0.24	0.050595238	-0.034494331	-0.428110017	0.41625	0	0.395833333	-0.105292793	0	0.020833333	-0.031839623	11.741234
2.50174E+11	246	-0.15415068	0.5525	-0.19	-0.053571429	-0.489141089	0.047052415	-0.3525	263.7056503	0.0125	0.073873874	0.308333333	0	-0.094339623	-4.756682
2.50174E+11	191	0.693147181	-0.161	0.46	-0.023272744	0.30228313	0.070934253	0.0775	-18.63070466	-0.06030864	0.023543774	0.053378126	0.010638298	0.036471294	-0.752313
2.50174E+11	200	0.15415068	-0.2487	-0.29	-0.055187638	-0.089034708	-0.047999436	-0.585	-13.74918724	-0.198606512	0.095772218	0.01754386	0	0.108699738	0.752313
2.50174E+11	218	0.510825624	0.8569	-0.24	-0.013520971	2.145660979	0.142469832	-0.43175	-16.21123188	-0.031939845	-0.114754098	0.10745614	0.083333333	-0.018493246	4.778965
2.50174E+11	219	0.405465108	-0.1268	-0.31	0.18010648	-0.887073687	0	0	9.988279406	0.036687606	0.238187078	-0.174406605	0	0.13346754	-5.508995
2.50174E+11	224	0.510825624	-0.9798	0.05	-0.017451789	-0.074592091	-0.003573776	-0.35975	0	-0.085398965	0.017321374	0.026481298	0	-0.007486955	4.118538
2.50174E+11	225	0	0.6117	-0.38	0.144812362	0	-0.289437892	-0.3975	171.3914471	0.401393488	-0.014754098	-0.050877193	0	-0.101826579	-5.43177
2.50174E+11	227	0	0.0837	0	0.048979029	-0.109086421	-0.428110017	0.14275	8.771713689	0.384726821	-0.093920765	-0.059210526	0.020833333	-0.039326579	10.988921
2.50174E+11	191	0.287682072	-0.0341	0.47	-0.018614209	0.28600906	0.070934253	0.08725	-21.61556702	-0.057535462	0.013297872	0.112588652	0.010638298	0.043958249	0
2.50174E+11	194	0.980829253	-0.8484	-0.37	-0.050529103	0.301801438	0.038848929	-0.60825	36.60912046	0.104166667	-0.025	-0.191666667	0	0.005660377	-4.723317
2.50174E+11	195	1.343734747	-1.1029	-0.31	-0.050529103	0.130100374	0.037422785	-0.60625	22.1730912	-0.008333333	0	-0.166666667	0	-0.031839623	-4.756682
2.50174E+11	219	0.606135804	0	-0.3	0.184765015	-0.903347756	0	0.00975	7.003417053	0.039460785	0.227941176	-0.115196079	0	0.140954495	-4.756682
2.50174E+11	223	-0.182321557	1.2508	0.27	0.206227654	2.332540807	-0.157166163	2.52675	-30.40913293	0.304166667	0.010135135	-0.061936937	0	-0.053799082	3.831913
2.50174E+11	224	1.299282984	-0.4679	0.06	-0.012793254	-0.09086616	-0.003573776	-0.35	-2.984862353	-0.082625787	0.007075472	0.085691824	0	0	4.870851
2.50174E+11	227	0.606135804	0.8582	0.01	0.053637564	-0.125360491	-0.428110017	0.1525	5.786851336	0.3875	-0.104166667	0	0.020833333	-0.031839623	11.741234
2.50174E+11	191	0	-0.11655	0.76	-0.023272744	0.411369551	0.070934253	0.292637097	-27.40241835	-0.061702128	0.013297872	0.178279343	0.010638298	0.010262552	2.8920635
2.50174E+11	219	0.693147181	-0.00975	-0.01	0.18010648	-0.777987265	0	0.215137097	1.216565718	0.035294118	0.227941176	-0.049505388	0	0.107258798	-1.8646185
2.50174E+11	226	0.606135804	-1.74145	-0.04	-0.055187638	-0.309123395	0.124906227	-0.412612903	-5.786851336	-0.057142857	-0.053571429	-0.083118833	0.071428571	-0.056606749	-1.8646185
2.50174E+11	124	0.09531018	0.8771	4.29	0.013520971	2.825469764	0.041957514	4.62775	-28.5189183	0.039901703	-0.032284768	0.066022218	0.022075055	0.013147591	21.170111
2.50174E+11	159	-0.510825624	0.9227	-0.08	0.020833333	5.146115072	-0.313314573	-0.27775	39.00719534	-0.044811321	-0.125	0.320161291	0	-0.05238773	1.90828
2.50174E+11	190	0.993251773	-0.7837	0.87	-0.005630631	1.07139108	0.036423012	0.55475	-28.0149402	-0.043685195	0.001126126	0.06453066	0.009009009	0.011238397	-0.093416
2.50174E+11	191	2.128231706	-0.8645	0.7	-0.009751773	0	0.033511468	0.351	-17.4948942	-0.031513449	0.013297872	0.09941661	0.010638298	0.023410143	1.771999
2.50174E+11	194	1.791759469	-1.4733	-0.14	-0.041666667	0.015792378	0.001426144	-0.3445	40.72979327	0.130188679	-0.025	-0.20483871	0	-0.01488773	-2.951318
2.50174E+11	195	1.16315081	-1.3172	-0.08	-0.041666667	-0.155908686	0	-0.3425	26.29376401	0.017688679	0	-0.17983871	0	-0.05238773	-2.984683
2.50174E+11	196	-0.510825624	-1.1062	-0.15	-0.041666667	0.439049107	-0.005259019	-0.31025	87.33626954	-0.05870021	-0.013888889	-0.082616488	0	-0.11488773	-2.660795
2.50174E+11	200	-0.510825624	0.392	-0.05	-0.041666667	-0.391317837	-0.085422222	-0.3115	-12.61337678	-0.169811321	0.085526316	0.063582343	0	0.095638587	3.276625
2.50174E+11	217	-0.693147181	-0.0925	0.47	-0.02758216	1.833292339	0.051025879	-0.102	-17.94603619	-0.000797236	-0.012323944	0.061358474	0	0.096379877	4.147492
2.50174E+11	218	0	0	0	0	1.843377849	0.105047046	-0.15825	-15.07542142	-0.003144654	-0.125	0.153494624	0.083333333	-0.031554397	7.303277
2.50174E+11	219	1.098612289	-0.5529	-0.07	0.193627451	-1.189356816	-0.037422785	0.2735	11.12408987	0.065482797	0.227941176	-0.128368122	0	0.120406389	-2.984683
2.50174E+11	224	-0.693147181	0.0315	0.29	-0.003930818	-0.37687522	-0.040996561	-0.08625	1.135810462	-0.056603774	0.007075472	0.072519782	0	-0.020548107	6.64285
2.50174E+11	225	0.262364264	1.0699	-0.14	0.158333333	-0.30228313	-0.326860678	-0.124	172.5272576	0.430188679	-0.025	-0.00483871	0	-0.11488773	-2.907458
2.50174E+11	191	-0.470003629	1.6397	0.66	-0.030585106	-1.07139108	0.070934253	0.0775	-4.270359606	-0.096996246	0.025621816	0.112588652	0.010638298	0.038297872	-2.375493
2.50174E+11	194	-0.287682072	0.6588	-0.18	-0.0625	-1.055598702	0.038848929	-0.618	53.95432787	0.064705882	-0.012676056	-0.191666667	0	0	-7.09881
2.50174E+11	218	-0.133531393	-0.6653	-0.04	-0.020833333	0.771986769	0.142469832	-0.43175	-1.850886821	-0.068627451	-0.112676056	0.166666666	0.083333333	-0.016666667	3.155785
2.50174E+11	219	0.693147181	0	-0.11	0.172794118	-2.260747896	0	0	24.34862446	0	0.24026512	-0.115196079	0	0.135294118	-7.132175
2.50174E+11	223	0.864997437	-0.0116	0.46	0.194256757	0.975140667	-0.157166163	2.517	-13.06392552	0.264705882	0.022459079	-0.061936937	0	-0.059459459	1.45642
2.50174E+11	160	-0.78845736	-0.1639	-0.32	0.007312362	1.577099008	-0.225759834	-0.4166	44.6306208	-0.169014085	0.013888889	0.196302817	0	0	1.527435
2.50174E+11	171	-0.78845736	0.6691	0.02	0.104812362	0.826650244	0.087938697	0.50065	-14.75924363	-0.069014085	-0.091111111	0.033802817	0.08	-0.045	22.133333
2.50174E+11	176	0.087011377	0.0451	0.13	0.010386132	-0.931158599	-0.109985746	0.23015	4.166442116	-0.070653429	0.003642987	0.174786424	0	-0.043032787	0
2.50174E+11	194	0.167054085	0.5667	-0.38	-0.055187638	-1.055598702	0.006357545	-0.5316	50.98701242	0.130985915	-0.011111111	-0.266197183	0	-0.025	-8.077752
2.50174E+11	217	-0.606135804	-0.7755	0.23	-0.041103131	0.761901259	0.05595728	-0.2891	-7.68881704	0	0.001564945	0	0	0.086267606	-0.978942
2.50174E+11	218	1.128465252	-0.7755	-0.24	-0.013520971	0.771986769	0.109978447	-0.34535	-4.818202262	-0.002347418	-0.111111111	0.09213615	0.083333333	-0.041666667	2.176843
2.50174E+11	219	1.452252329	-0.0921	-0.31	0.18010648	-2.260747896	-0.032491385	0.0864	21.38130902	0.066280033	0.241830065	-0.189726595	0	0.110294118	-8.111117
2.50174E+11	221	0.597837001	-0.2138	-0.27	-0.055187638	-1.477175667	0.072423607	-0.4956	0	-0.026156942	-0.015873016	-0.128101945	0	0.255952381	-7.166725
2.50174E+11	223	1.239690887	-0.6283	0.26	0.201569119	0.975140667	-0.189657547	2.6034	-16.03124096	0.330985915	0.024024024	-0.136467453	0	-0.084459459	0.477478
2.50174E+11	161	-0.182321557	0.7994	0.722580645	-0.049320009	1.44286796	0.161210117	0	-10.09231893	0.171239357	0	-0.047619048	0.00952381	0.100536109	7.702944
2.50174E+11	217	-0.182321557	-0.5512	0.382580645	-0.044759312	0	0.088448665	-0.277	-2.870614778	-0.040698939	-0.001609658	0.128101945	0	0.083232286	0
2.50174E+11	219	0.405465108	0.0964	-0.157419355	0.176450299	-3.022649155	0	0.0985	26.19951128	0.025581094	0.238655462	-0.06162465	0	0.107258798	-7.132175
2.50174E+11	223	1.343734747	-1.1324	0.412580645	0.197912938	0.213239408	-0.157166163	2.6155	-11.2130387	0.290286976	0.020849421	-0.008365508	0	-0.087494779	1.45642
2.50174E+11	125	-0.336472237	1.2175	-0.17	0.111479029	-0.109684586	-0.326203417	-0.253204167	17.9338345	-0.002746036	0.053990611	-0.28286385	0.166666667	0.038631347	-7.132175
2.50174E+11	190	-0.336472237	0.4769	0.82	-0.019151602	-0.391753026	0.039052522	0.391295833	-14.68773356	-0.043286577	0.01345007	0.003172186	0.009009009	-0.001909194	-4.240908
2.50174E+11	194	-0.15415068	0.2498	-0.19	-0.055187638	-1.447351728	0.004055654	-0.507954167	54.05699992	0.130587297	-0.012676056	-0.266197183	0	-0.02803532	-7.09881
2.50174E+11	217	1.272965676	-0.8889	0.42	-0.041103131	0.370148233	0.053655389	-0.265454167	-4.61882955	-0.000398618	0	0	0	0.083232286	0
2.50174E+11	218	1.312186389	-0.7964	-0.05	-0.013520971	0.380233743	0.107676556	-0.321704167	-1.748214771	-0.002746036	-0.112676056	0.09213615	0.083333333	-0.044701987	3.155785
2.50174E+11	219	1.189584067	-0.409	-0.12	0.18010648	-2.652500922	-0.034793276	0.110045833	24.45129651	0.065881415	0.24026512	-0.189726595	0	0.107258798	-7.132175
2.50174E+11	223	0.826678573	-0.0088	0.45	0.201569119	0.583387641	-0.191959438	2.627045833	-12.96125347	0.330587297	0.022459079	-0.136467453	0	-0.087494779	1.45642
2.50174E+11	124	-0.336472237	0.5637	4.02	0	0.992177425	0.04053137	4.35425	-13.44349688	0.039901703	-0.019960824	0.004663744	0.022075055	0	17.022619
2.50174E+11	217	1.049822124	-1.4006	0.2	-0.041103131	0	0.049599735	-0.3755	-2.870614778	-0.000797236	0	0	0	0.083232286	0
2.50174E+11	218	-0.336472237	-0.9209	-0.27	-0.013520971	0.01008551	0.103620902	-0.43175	0	-0.003144654	-0.112676056	0.09213615	0.083333333	-0.044701987	3.155785
2.50174E+11	219	1.049822124	-1.2009	-0.34	0.18010648	-3.022649155	-0.038848929	0	26.19951128	0.065482797	0.24026512	-0.189726595	0	0.107258798	-7.132175
2.50174E+11	221	-0.336472237	0.6596	-0.3	-0.055187638	-2.239076926	0.066066062	-0.582	4.818202262	-0.026954178	-0.017437961	-0.128101945	0	0.252917061	-6.187783
2.50174E+11	223	0.133531393	0.248	0.23	0.201569119	0.213239408	-0.196015092	2.517	-11.2130387	0.330188679	0.022459079	-0.136467453	0	-0.087494779	1.45642
2.50174E+11	229	-0.336472237	1.1853	-0.42	0.055923473	-2.154714896	-0.418470093	-0.478	68.69618067	-0.05870021	-0.112676056	0.078247261	0	0.205298013	5.190246
2.50174E+11	125	0.693147181	0.393	-0.12	0.104166667	0	-0.291410142	-0.2708	7.278649233	-0.003144654	0.053990611	-0.208333334	0.166666667	0.040540541	-7.132175
2.50174E+11	159	-0.587786665	-0.2462	-0.08	0	3.792655552	-0.275891788	-0.4588	41.67921671	-0.044811321	-0.112676056	0.333333333	0	-0.063626126	-2.239212
2.50174E+11	190	-0.587786665	0.2831	0.87	-0.026463964	-0.28206844	0.073845798	0.3737	-25.34291883	-0.043685195	0.01345007	0.077702702	0.009009009	0	-4.240908
2.50174E+11	217	0.105360516	-0.7529	0.47	-0.048415493	0.479832819	0.088448665	-0.28305	-15.27401482	-0.000797236	0	0.074530516	0	0.08514148	0
2.50174E+11	218	0.575364145	-0.4679	0	-0.020833333	0.489918329	0.142469832	-0.3393	-12.40340004	-0.003144654	-0.112676056	0.166666666	0.083333333	-0.042792793	3.155785
2.50174E+11	219	0.938269639	-0.6143	-0.07	0.172794118	-2.542816336	0	0.09245	13.79611124	0.065482797	0.24026512	-0.115196079	0	0.109167992	-7.132175
2.50174E+11	223	0.510825624	0	0.5	0.194256757	0.693072227	-0.157166163	2.60945	-23.61643874	0.330188679	0.022459079	-0.061936937	0	-0.085585585	1.45642
2.50174E+11	124	0.747214402	0.8621	4.29	-0.007312362	0.982091915	0.14070805	4.45275	-33.12554616	0.043046357	-0.032284768	0	0.022075055	0.00303532	16.043677
2.50174E+11	159	1.134979933	-0.3242	-0.08	0	3.302737223	-0.214564037	-0.45275	34.40056748	-0.041666667	-0.125	0.254139073	0	-0.0625	-3.218154
2.50174E+11	160	0.798507696	-1.2688	-0.08	0	0.805112239	-0.131940698	-0.4045	29.76677379	-0.166666667	0	0.191639073	0	0	1.527435
2.50174E+11	217	-0.405465108	-0.3859	0.47	-0.048415493	-0.01008551	0.149776415	-0.277	-22.55266405	0.002347418	-0.012323944	-0.004663744	0	0.086267606	-0.978942
2.50174E+11	218	0.200670695	-0.6784	0	-0.020833333	0	0.203797582	-0.33325	-19.68204928	0	-0.125	0.087472406	0.083333333	-0.041666667	2.176843
2.50174E+11	219	0.635988767	0	-0.07	0.172794118	-3.032734665	0.06132775	0.0985	6.517462009	0.068627451	0.227941176	-0.194390339	0	0.110294118	-8.111117
2.50174E+11	223	0.510825624	-0.4698	0.5	0.194256757	0.203153898	-0.095838412	2.6155	-30.89508798	0.333333333	0.010135135	-0.141131197	0	-0.084459459	0.477478
2.50174E+11	124	0.826678573	-0.1744	4.05	0.001616209	1.777402894	0.021416118	4.35425	-15.2943837	0.043046357	-0.033410894	0.037527594	0.022075055	0	19.398112
2.50174E+11	191	0.251314428	0.2302	0.46	-0.021656535	-1.04806687	0.012970071	0.0775	-4.270359606	-0.028368795	0.012171746	0.070921986	0.010638298	0.010262552	0
2.50174E+11	193	0	-1.0575	-0.39	-0.053571429	-0.090411521	-0.140222716	-0.63775	13.05311247	-0.166666667	0.207207207	0	0	0.094186902	3.455892
2.50174E+11	219	-0.15415068	0	-0.31	0.181722689	-2.237423686	-0.057964182	0	24.34862446	0.068627451	0.22681505	-0.156862745	0	0.107258798	-4.756682
2.50174E+11	124	1.232143681	-0.3037	4.29	0.019151602	1.776895145	0.008446046	4.35425	-28.34749617	0.043046357	-0.010076521	0.037527594	0.022075055	0	15.94222
2.50174E+11	193	0.451985124	-0.7763	-0.15	-0.036036036	-0.09091927	-0.153192787	-0.63775	0	-0.166666667	0.23054158	0	0	0.094186902	0
2.50174E+11	194	-0.15415068	0.915	-0.14	-0.036036036	-1.032782241	-0.032085324	-0.618	40.9012154	0.133333333	-0.002791753	-0.233333333	0	-0.02803532	-8.179209
2.50174E+11	124	0.451985124	1.5116	3.82	0	1.754078684	0.008653254	4.35425	-11.0240241	0.040698939	-0.039072521	0.004663744	0.022075055	-0.010262552	19.398112
2.50174E+11	160	-0.336472237	0.3365	-0.55	0.007312362	1.577099008	-0.263995495	-0.503	51.86829585	-0.169014085	-0.006787752	0.196302817	0	-0.013297872	4.88187
2.50174E+11	191	-0.15415068	1.2086	0.23	-0.023272744	-1.07139108	0.000207207	0.0775	0	-0.030716213	0.006510119	0.038058136	0.010638298	0	0
2.50174E+11	217	0.619039208	-0.7051	0	-0.041103131	0.761901259	0.017721618	-0.3755	-0.451141994	0	-0.019111697	0	0	0.072969734	2.375493
2.50174E+11	219	0.451985124	-0.2887	-0.54	0.18010648	-2.260747896	-0.070727046	0	28.61898407	0.066280033	0.221153424	-0.189726595	0	0.096996246	-4.756682
2.50174E+11	124	0.887303195	0.4052	4.05	-0.001955219	1.754078684	0.0793803	4.35425	-15.92669984	0.039901703	-0.033410894	0.037527594	0.022075055	0	19.398112
2.50174E+11	159	-0.336472237	0	-0.32	0.005357143	4.074723992	-0.275891788	-0.55125	51.59941379	-0.044811321	-0.126126126	0.291666667	0	-0.06553532	0.136281
2.50174E+11	191	-0.336472237	0.3694	0.46	-0.025227963	-1.07139108	0.070934253	0.0775	-4.902675746	-0.031513449	0.012171746	0.070921986	0.010638298	0.010262552	0
2.50174E+11	219	-0.336472237	-0.3376	-0.31	0.178151261	-2.260747896	0	0	23.71630832	0.065482797	0.22681505	-0.156862745	0	0.107258798	-4.756682
2.50174E+11	217	0.287682072	-0.5017	0.505	-0.048415493	0.920275406	0.061660365	-0.3755	-6.933403946	-0.005511533	-0.017053674	0.136467453	0	0.068255034	3.3082005
2.50174E+11	219	0.15415068	-0.1304	-0.035	0.172794118	-2.102373749	-0.026788299	0	22.13672212	0.060768501	0.223211447	-0.053259142	0	0.092281546	-3.8239745
2.50174E+11	223	0.287682072	1.4973	0.535	0.194256757	1.133514814	-0.183954462	2.517	-15.27582787	0.325474383	0.005405405	0	0	-0.102472032	4.7646205
2.50174E+11	124	0.887303195	0.527	4.22	0.019151602	2.809677386	0.04053137	4.37375	-15.2943837	0.039901703	-0.033410894	0.065936685	0.022075055	0.001909194	21.263527
2.50174E+11	190	-0.336472237	-1.051	0.8	0	1.055598702	0.034996868	0.30075	-14.79040561	-0.043685195	0	0.064445127	0.009009009	0	0
2.50174E+11	191	0.251314428	0.0107	0.63	-0.004121142	-0.015792378	0.032085324	0.097	-4.270359606	-0.031513449	0.012171746	0.099331077	0.010638298	0.012171746	1.865415
2.50174E+11	194	0	-0.1672	-0.21	-0.036036036	0	0	-0.5985	53.95432787	0.130188679	-0.026126126	-0.204924243	0	-0.026126126	-2.857902
2.50174E+11	219	0.762140052	-0.1513	-0.14	0.199258082	-1.205149194	-0.038848929	0.0195	24.34862446	0.065482797	0.22681505	-0.128453655	0	0.109167992	-2.891267
2.50174E+11	124	1.098612289	-0.3427	4.05	0.006643948	1.776895145	0.04053137	4.35425	-15.2943837	0.040698939	-0.033410894	0.070860927	0.022075055	0.001909194	19.398112
2.50174E+11	190	2.525728644	-0.9793	0.63	-0.012507654	0.022816461	0.034996868	0.28125	-14.79040561	-0.042887959	0	0.069369369	0.009009009	0	-1.865415
2.50174E+11	191	0.318453731	0.1768	0.46	-0.016628796	-1.048574619	0.032085324	0.0775	-4.270359606	-0.030716213	0.012171746	0.104255319	0.010638298	0.012171746	0
2.50174E+11	192	0	-1.0288	-0.38	-0.04854369	0	0.076287349	-0.58725	16.92039973	-0.069014085	-0.026126126	-0.2	0	-0.026126126	3.652287
2.50174E+11	194	-0.470003629	-0.0012	-0.38	-0.04854369	-1.032782241	0	-0.618	53.95432787	0.130985915	-0.026126126	-0.2	0	-0.026126126	-4.723317
2.50174E+11	217	-0.287682072	0.00845	0.23	-0.034459183	0.78471772	0.049599735	-0.3755	-4.7215016	0	-0.01345007	0.066197183	0	0.08514148	2.375493
2.50174E+11	219	1.011600912	-0.0533	-0.31	0.186750428	-2.237931435	-0.038848929	0	24.34862446	0.066280033	0.22681505	-0.123529412	0	0.109167992	-4.756682
2.50174E+11	223	0.485507816	0.8588	0.26	0.208213067	0.997957128	-0.196015092	2.517	-13.06392552	0.330985915	0.009009009	-0.07027027	0	-0.085585585	3.831913
2.50174E+11	124	-0.182321557	-0.7315	3.92	0	1.754078684	0.008446046	4.27675	-13.44349688	0.043046357	-0.033410894	0.001491558	0.013066046	0	19.398112
2.50174E+11	191	-0.182321557	0	0.33	-0.023272744	-1.07139108	0	0	-2.419472784	-0.028368795	0.012171746	0.03488595	0.001629289	0.010262552	0
2.50174E+11	194	0.405465108	0.1032	-0.51	-0.055187638	-1.055598702	-0.032085324	-0.6955	55.80521469	0.133333333	-0.026126126	-0.269369369	-0.009009009	-0.02803532	-4.723317
2.50174E+11	219	0	0.3194	-0.44	0.18010648	-2.260747896	-0.070934253	-0.0775	26.19951128	0.068627451	0.22681505	-0.192898781	-0.009009009	0.107258798	-4.756682
2.50174E+11	124	0.451985124	0.0067	3.919516129	0.019151602	1.776895145	0.006990274	4.27675	-11.0240241	0.083586898	-0.033410894	0	0.016948736	0	19.398112
2.50174E+11	189	0.356674944	-0.9543	-0.490483871	-0.036036036	-0.246065378	-0.173621794	-0.631	56.16836113	-0.126126126	0.040540541	0.29580574	-0.00512632	-0.044701987	-4.756682
2.50174E+11	190	-0.336472237	-1.0402	0.499516129	0	0.022816461	0.001455772	0.20375	-10.520046	0	0	-0.001491558	0.00388269	-0.001909194	-1.865415
2.50174E+11	192	0.619039208	-0.6381	-0.510483871	-0.036036036	0	0.042746253	-0.66475	21.19075933	-0.026126126	-0.026126126	-0.270860927	-0.00512632	-0.02803532	3.652287
2.50174E+11	218	-0.15415068	1.0593	-0.370483871	0.005630631	0.79480323	0.070079806	-0.50925	2.419472784	0.040540541	-0.126126126	0.087472406	0.078207014	-0.044701987	5.531278
2.50174E+11	124	0.510825624	0	0	0	0	0	0	0	0	0	0	0	0	0
2.50174E+11	192	-0.182321557	0	-1.01	-0.055187638	-0.997957128	0.035755979	-0.9795	30.37655266	-0.109713024	0	-0.270860927	-0.018867925	-0.026126126	-1.878991
2.50174E+11	124	2.456735773	-1.286	4.05	0.000425733	1.777149018	0.008446046	4.27675	-16.22993592	0.043046357	-0.007284768	0.011291748	0.019694103	0.000954597	16.277979
2.50174E+11	125	-0.182321557	-0.27	-0.36	0.111904762	0.305138774	-0.362344395	-0.44075	16.89561023	0	0.066666667	-0.276235847	0.164285715	0.039585944	-7.876815
2.50174E+11	190	-0.182321557	-1.2027	0.63	-0.018725869	0.023070334	0.002911544	0.20375	-15.72595783	-0.040540541	0.026126126	0.00980019	0.006628057	-0.000954597	-4.985548
2.50174E+11	191	-0.182321557	0	0.46	-0.022847011	-1.048320747	0	0	-5.205911828	-0.028368795	0.038297872	0.04468614	0.008257346	0.011217149	-3.120133
2.50174E+11	192	0.693147181	-1.5587	-0.38	-0.054761905	0.000253872	0.044202025	-0.66475	15.9848475	-0.066666667	0	-0.25956918	-0.002380953	-0.027080723	0.532154
2.50174E+11	219	-0.182321557	0.1584	-0.31	0.180532213	-2.237677563	-0.070934253	-0.0775	23.41307224	0.068627451	0.252941176	-0.183098592	-0.002380953	0.108213395	-7.876815
2.50174E+11	182	0.693147181	-0.3768	0.31	-0.047619046	0.45576738	-0.062092962	-0.2265	-5.598559945	0.093809524	-0.01100629	-0.037527594	0	0	-2.061757
2.50174E+11	185	1.149905583	0	0	0.067610065	0	0.107186776	0.157	0	-0.010188679	0	0.025365488	0.018867925	0.03391734	0
2.50174E+11	188	-0.641853886	0.5829	0.55	-0.037037036	-0.270099874	0.028949334	-0.046	-8.397173153	-0.05962963	-0.00174703	0.027287221	0.018518519	0.048941799	5.538265
2.50174E+11	182	0.773189888	-0.137	0.31	-0.019473352	0.45576738	-0.064860213	-0.1805	-5.598559945	0.103998203	-0.009381899	-0.062893082	-0.018867925	0	-2.061757
2.50174E+11	185	0.693147181	0	0	0.095755758	0	0.104419525	0.203	0	0	0.001624391	0	0	0.03391734	0
2.50174E+11	124	2.525728644	-0.0714	3.79	0	1.777402894	0.006990274	4.165	-9.695823757	0.019950852	0	0	0.004217912	-0.026726585	21.6570365
2.50174E+11	182	2.501435952	-0.2233	0.1	-0.019473352	0.45576738	-0.057869939	-0.1805	0	0.084047352	-0.009381899	-0.037527594	-0.017857143	0	-2.4552665
2.50174E+11	185	1.887069649	0	-0.21	0.095755758	0	0.111409799	0.203	5.598559945	-0.019950852	0.001624391	0.025365488	0.001010782	0.03391734	-0.3935095
2.50174E+11	188	-0.693147181	0.7903	0.34	-0.008891342	-0.270099874	0.033172357	0	-2.798613208	-0.069391803	-0.000122639	0.027287221	0.000661376	0.048941799	5.1447555
2.50174E+11	197	-0.693147181	-0.7657	-0.62	0.028145695	-0.515067155	-0.424427619	-0.6535	27.95184459	-0.10642884	0.073951435	0.04580574	-0.017857143	-0.071428572	-2.4977575
2.50174E+11	189	0.78845736	-1.0601	-0.62	-0.036366643	-0.268881839	-0.172166022	-0.686875	60.29517467	-0.138297872	0.041103604	0.29580574	-0.009009009	-0.044701987	-4.756682
2.50174E+11	190	0.336472237	-0.6391	0.37	-0.000330607	0	0.002911544	0.147875	-6.393232455	-0.012171746	0.000563063	-0.001491558	0	-0.001909194	-1.865415
2.50174E+11	124	1.488077055	0	3.59	0.000425728	1.754078684	0.008446046	4.2115	-11.0240241	0.039901703	0	-0.005329553	0.011436757	0	16.043677
2.50174E+11	189	0	-0.6661	-0.82	-0.05476191	-0.268881839	-0.172166022	-0.69625	56.16836113	-0.169811321	0.073951435	0.290476187	-0.010638298	-0.044701987	-8.111117
2.50174E+11	191	0.762140052	0.152	0	-0.022847016	-1.07139108	0	-0.06525	0	-0.031513449	0.04558264	0.028064839	0	0.010262552	-3.354435
2.50174E+11	124	3.569532696	-1.4173	3.45	0	0	0	1.83725	-2.230458178	0	0	0	0.00320713	0	9.319675
2.50174E+11	124	2.753170636	0	0.112	0	0	0	0.1086125	-0.121141891	0	0	0	0	0	0
2.50174E+11	124	0.336472237	0	1.89	0	0	0	2.143125	-3.63157743	0	0	0	0	0	7.2636305
2.50174E+11	182	0	1.0783	-1.8	-0.019473352	-1.321635514	-0.064860213	-2.202375	6.064246326	0.0640965	-0.009381899	-0.037527594	-0.022075055	0.026726585	-16.8486725
2.50174E+11	124	1.386294361	-1.41445	3.81	0	0	0.032103875	3.962	-6.599139634	0	0	0	0.014932195	0	12.8496035
2.50174E+11	159	-0.182321557	0.22545	-0.56	0.007312362	2.320645308	-0.323168212	-0.9435	60.926974	-0.084713024	-0.092715232	0.254139073	-0.00714286	-0.06553532	-6.4122275
2.50174E+11	124	0.916290732	-1.2472	3.79	0	0.088489838	0.003477458	4.09925	-10.7984531	0.014856512	0	0	0.002224426	0	15.0412205
2.50174E+11	124	0.773189888	0	0.33	0	0	0	0.32425	-0.365944311	0	0	0	0	0	0
2.50174E+11	124	0.182321557	0.9325	4	0	1.77740289	0	4.0335	-9.695823757	0.029713024	0	0	0.003556536	-0.026726585	22.050546
2.50174E+11	182	0	-0.1584	0.31	-0.019473352	0.455767376	-0.064860213	-0.312	0	0.093809524	-0.009381899	-0.037527594	-0.018518519	0	-2.061757
2.50174E+11	185	0	0	0	0.095755758	-4E-09	0.104419525	0.0715	5.598559945	-0.010188679	0.001624391	0.025365488	0.000349406	0.03391734	0
2.50174E+11	188	0	0.7554	0.55	-0.008891342	-0.270099878	0.026182083	-0.1315	-2.798613208	-0.05962963	-0.000122639	0.027287221	0	0.048941799	5.538265
2.50174E+11	124	2.311634929	0	3.71	0	1.321635514	0.004505981	4.119	-9.695823757	0	0	0	0.00320713	-0.026726585	22.050546
2.50174E+11	182	-0.146603474	-1.0688	0.02	-0.019473352	0	-0.060354232	-0.2265	0	0.0640965	-0.009381899	-0.037527594	-0.018867925	0	-2.061757
2.50174E+11	185	-0.09531018	-0.0577	-0.29	0.095755758	-0.45576738	0.108925505	0.157	5.598559945	-0.039901703	0.001624391	0.025365488	0	0.03391734	0
2.50174E+11	124	1.335001067	-1.4159	3.69	0.000212864	1.321635514	0	4.0175	-9.695823757	0	0	0	0.003556536	-0.026726585	19.398112
2.50174E+11	185	-0.105360516	0	-0.31	0.095968622	-0.45576738	0.104419525	0.0555	5.598559945	-0.039901703	0.001624391	0.025365488	0.000349406	0.03391734	-2.652434
2.50174E+11	191	-0.693147181	0.1376	0.1	-0.02305988	-1.50383425	-0.008446046	-0.25925	1.328200339	-0.071415152	0.04558264	0.033394392	-0.007880221	-0.016464033	0
2.50174E+11	185	1.272965676	0	0	0.010943396	0	0.09535116	0.203	0	0	0	0.025365488	0	0	0
2.50174E+11	124	0.510825624	0	4	0	1.777402894	0	3.962	-0.365944311	0.009713024	-0.001624391	0	0.00320713	-0.060643925	22.050546
2.50174E+11	185	0.287682072	-0.5982	0	0.095755758	0	0.104419525	0	14.92843939	-0.030188679	0	0.025365488	0	0	0
2.50174E+11	182	-0.182321557	-0.17475	0.31	-0.019473352	0.45576738	-0.064860213	-0.15725	-4.354094387	0.098903864	-0.010194095	-0.037527594	-0.018867925	-0.03391734	-2.061757
2.50174E+11	185	1.299282984	-0.12975	0	0.095755758	0	0.104419525	0.22625	1.244465558	-0.005094339	0.000812196	0.025365488	0	0	0
2.50174E+11	185	2.335374916	-1.5456	0	0.096181486	0.176253071	0.144950895	0.3835	0	-0.010188679	-0.005660377	0.026857046	0.018867925	0.040951975	-0.880435
2.50174E+11	187	-0.182321557	-1.8598	-0.09	-0.009307365	-0.754781867	-0.199877228	-0.342	-2.488931116	0.001818182	0.013636364	-0.051187551	0	0.10227273	2.167275
2.50174E+11	188	0	-1.5683	0.55	-0.008465614	-0.093846803	0.066713453	0.1805	-8.397173153	-0.05962963	-0.007407407	0.028778779	0.018518519	0.055976434	4.65783
2.50174E+11	198	0	-0.8378	-0.38	0.011904757	-1.012240381	-0.229532482	-0.53825	23.23765617	-0.113333333	-0.033333333	0.030630631	0	0.05227273	0
2.50174E+11	124	0.405465108	1.6152	4.02	0.001616209	1.777402894	0	4.2115	-15.2943837	0.029713024	0	0	0.013472904	-0.060643925	22.050546
2.50174E+11	185	1.998095902	-0.4143	0.02	0.097371967	0	0.104419525	0.2495	0	-0.010188679	0.001624391	0.025365488	0.010265774	0	0
2.50174E+11	188	0.223143551	0	0.57	-0.007275133	-0.270099874	0.026182083	0.0465	-8.397173153	-0.05962963	-0.000122639	0.027287221	0.009916368	0.015024459	5.538265
2.50174E+11	185	2.410798678	-0.1643	0	0.093800539	0	0.104419525	0.203	0	-0.039901703	0	0.025365488	0	0.03391734	0
2.50174E+11	186	0.251314428	-0.4825	-0.31	-0.011688312	-0.176253071	-0.165866473	-0.59375	10.97421495	0.017559703	-0.003430532	-0.234497291	-0.018867925	0.345238095	-2.104248
2.50174E+11	188	-0.336472237	0	0.55	-0.010846561	-0.270099874	0.026182083	0	-8.397173153	-0.089342654	-0.00174703	0.027287221	-0.000349406	0.048941799	5.538265
2.50174E+11	185	0.117783036	0	0	0.098359189	0	0.108925505	0.285525	2.152312959	-0.010188679	0	0.025365488	0.009601516	0	-2.652434
2.50174E+11	187	-0.470003629	-0.7425	-0.09	-0.007129662	-0.931034938	-0.235902618	-0.439975	-0.336618157	0.001818182	0.019296741	-0.052679109	-0.00926641	0.061320755	0.395276
2.50174E+11	188	0.223143551	-0.6671	0.55	-0.006287911	-0.270099874	0.030688063	0.082525	-6.244860194	-0.05962963	-0.00174703	0.027287221	0.00925211	0.015024459	2.885831
2.50174E+11	191	-0.133531393	1.555	0.41	-0.020669313	-1.04806687	-0.003940066	-0.029225	-2.118046646	-0.041702128	0.043958249	0.033394392	0.001371889	-0.050381373	0
2.50174E+11	202	-0.470003629	-0.1841	-0.39	-0.052584207	-1.178419293	-0.003130546	-0.742475	8.331569612	-0.037142857	-0.094339623	-0.228003784	-0.00926641	-0.045822102	1.582766
2.50174E+11	185	0.826678573	0	0.03	0.088443396	0	0.104419525	0.203	0	0	0	0.025365488	0.008229627	0	0
2.50174E+11	188	-0.336472237	-0.2488	0.58	-0.016203704	-0.270099874	0.026182083	0	-8.397173153	-0.049440951	-0.00174703	0.027287221	0.007880221	0.015024459	5.538265
2.50174E+11	182	-0.182321557	0.0089	0.35	-0.011472322	0.66667273	-0.026423567	0.06075	-3.747673124	0.103998203	-0.01100629	-0.037527594	0	-0.03391734	-4.714191
2.50174E+11	185	1.819158443	0	0.04	0.103756788	0.21090535	0.14285617	0.44425	1.850886821	0	0	0.025365488	0.018867925	0	-2.652434
2.50174E+11	187	1.041453875	-1.0419	-0.05	-0.001732063	-0.720129588	-0.201971952	-0.28125	-0.638044295	0.012006861	0.019296741	-0.052679109	0	0.061320755	0.395276
2.50174E+11	188	0.773189888	-0.5615	0.59	-0.000890312	-0.059194524	0.064618729	0.24125	-6.546286331	-0.049440951	-0.00174703	0.027287221	0.018518519	0.015024459	2.885831
2.50174E+11	184	0.470003629	-2.75785	-0.305333333	0.044812362	-0.121088508	-0.488637439	-0.1935	209.5327399	0.50487805	-0.1	0	0	-0.128736314	-1.23577
2.50174E+11	185	1.740466175	-1.82205	0.124666667	0.095755758	0.931034938	0.183799824	0.712	-7.124846407	-0.025310629	-0.005660377	0.096226415	0.018867925	0.059942931	-0.880435
2.50174E+11	187	0.182321557	-2.73215	0.034666667	-0.009733093	0	-0.161028298	-0.0135	-9.613777523	-0.013303768	0.013636364	0.018181818	0	0.121263686	2.167275
2.50174E+11	188	0.470003629	-2.10155	0.674666667	-0.008891342	0.660935064	0.105562382	0.509	-15.52201956	-0.07475158	-0.007407407	0.098148148	0.018518519	0.07496739	4.65783
2.50174E+11	197	-0.693147181	-1.05955	-0.285333333	0.028145695	0.415967783	-0.352037593	-0.1445	15.22843824	-0.111788617	0.066666667	0.116666667	0	-0.045402981	-2.984683
2.50174E+11	198	-0.223143551	-1.11415	-0.255333333	0.011479029	-0.257458514	-0.190683552	-0.20975	16.11280976	-0.128455283	-0.033333333	0.1	0	0.071263686	0
2.50174E+11	182	0.287682072	0.009	0.31	-0.019473352	0.725867254	-0.057223687	-0.135	-3.109628829	0.103998203	-0.01100629	-0.037527594	-0.00952381	-0.03391734	-5.109467
2.50174E+11	185	0.84729786	0	0	0.095755758	0.270099874	0.112056051	0.2485	2.488931116	0	0	0.025365488	0.009344115	0	-3.04771
2.50174E+11	187	0.15415068	-0.9634	-0.09	-0.009733093	-0.660935064	-0.232772072	-0.477	0	0.012006861	0.019296741	-0.052679109	-0.00952381	0.061320755	0
2.50174E+11	188	1.041453875	-0.6468	0.55	-0.008891342	0	0.033818609	0.0455	-5.908242037	-0.049440951	-0.00174703	0.027287221	0.008994709	0.015024459	2.490555
2.50174E+11	203	-0.182321557	-1.4077	-0.23	-0.055187638	-0.457219304	-0.364282432	-0.7125	-5.461104382	-0.136477988	0.005660377	0.129139073	-0.00952381	0.011320755	-5.141036
2.50174E+11	185	1.15267951	0	0	0.095755758	0.176253071	0.112865571	0.2485	2.488931116	-0.010188679	0	0.025365488	0.018867925	0	-3.04771
2.50174E+11	187	-0.182321557	-0.9634	-0.09	-0.009733093	-0.754781867	-0.231962552	-0.477	0	0.001818182	0.019296741	-0.052679109	0	0.061320755	0
2.50174E+11	188	1.252762968	-0.67	0.55	-0.008891342	-0.093846803	0.034628129	0.0455	-5.908242037	-0.05962963	-0.00174703	0.027287221	0.018518519	0.015024459	2.490555
2.50174E+11	184	-0.182321557	-1.0169	-0.24	0.080392157	0.126295847	-0.560381212	0	216.6575863	0.523529412	-0.092715232	-0.033333333	0	-0.142857143	-1.599122
2.50174E+11	185	0	-0.4374	0.19	0.131335553	1.178419293	0.112056051	0.9055	0	-0.006659267	0.001624391	0.062893082	0.018867925	0.045822102	-1.243787
2.50174E+11	202	0.287682072	-2.8669	-0.2	-0.019607843	0	0	-0.1225	6.179256652	-0.033613445	-0.092715232	-0.19047619	0	0	2.991413
2.50174E+11	202	0	-2.0619	-0.2	-0.045454545	0.010074159	0.00080952	-0.256895161	2.004459397	-0.033613445	-0.092592593	-0.175324675	0	-0.023809524	2.994333
2.50174E+11	91	0	-1.68	0.03	-0.037735849	-0.002328593	0.024178031	-0.03425	1.500664789	0.118846119	-0.011511512	0	0	-0.014308426	0
2.50174E+11	96	0	-1.71705	-0.01	-0.037735849	0	0.030855404	-0.0475	0	0.154882155	-0.001683502	-0.081900082	0	0.035650624	-2.507145
2.50174E+11	202	0.182321557	-1.4222	-0.2	-0.037735849	0.075414786	-0.007636526	-0.134	1.992309477	-0.035594035	-0.092592593	-0.181467181	0	-0.033613445	2.994333
2.50174E+11	185	-0.182321557	0.0756	0.09	0.105488851	0.931034938	0.087169886	0.7255	4.7215016	0	0.001624391	0.043285239	0.018867925	0	-1.240867
2.50174E+11	91	0.955511445	-1.4173	0	0	-0.020729698	0	0	5.687611964	0.115479115	-0.011511512	0	0	-0.026517083	1.240867
2.50174E+11	96	0.955511445	-1.4173	-0.04	0	-0.018401105	0.006677373	-0.01325	4.186947176	0.151515151	-0.001683502	-0.081900082	0	0.023441967	-1.266278
2.50174E+11	97	0	-2.2054	-0.03	0	0	0.010819588	-0.02225	-16.28550028	-0.005347594	0.025054466	0.028616852	0	0.076026637	-2.104248
2.5025E+11	221	1.47590652	0	0	-0.031914894	0	0.025534692	-0.104	-20.1647433	0	0	-0.139263253	0	0.073260073	-2.731928
2.5025E+11	222	1.098612289	-0.3499	0.02	0.098519889	-0.050641251	0.116655194	0.374	3.923341022	0.0310559	0.078674948	0.057424118	0.043478261	-0.177257525	0
2.5025E+11	224	0	1.9416	0.32	0.005820955	0.028909367	-0.082954076	0.11825	-8.771713689	-0.029649596	0.036837377	0	0	-0.213352685	5.951213
2.5025E+11	228	-0.133531393	-0.611	-0.08	-0.031914894	0.470242705	-0.077055132	-0.06525	15.03877478	0.010989011	-0.018315018	0.084179971	0	0	-0.924511
2.5025E+11	229	0.810930216	-0.3869	-0.12	0.079196217	0.08436203	-0.459001463	0	43.7132351	-0.031746032	-0.095238095	0.067085953	0	0.025641025	8.646101
2.5025E+11	176	-0.510825624	0.2175	0.4	0.012002341	0.546017068	-0.119866064	0.62175	-15.99830119	-0.068306014	0.019515998	0.24931694	0	-0.129300393	4.434797
2.5025E+11	221	2.116255515	-0.8327	0	-0.053571429	0	0.062543289	-0.104	-20.1647433	-0.023809527	-5E-09	-0.053571429	0	0.169684775	-2.731928
2.5025E+11	222	0.916290732	-0.9947	0.02	0.076863354	-0.050641251	0.153663792	0.374	3.923341022	0.007246373	0.078674943	0.143115942	0.043478261	-0.080832823	0
2.5025E+11	229	0.78845736	0	-0.12	0.057539682	0.08436203	-0.421992865	0	43.7132351	-0.055555559	-0.0952381	0.152777777	0	0.122065727	8.646101
2.5025E+11	230	0.09531018	-1.1247	-0.08	0.023351648	0.143310235	-0.307781413	-0.09	-5.613232854	-0.089743593	0.212454208	-0.137820513	0	0.019501625	0.540073
2.5025E+11	221	0.405465108	0	0	0	0	0	-0.000466667	-14.55151045	0	0	0	0	0.073260073	0
2.5025E+11	222	-0.182321557	-0.2692	0.02	0.130434783	-0.050641251	0.091120502	0.477533333	9.536573876	0.0310559	0.078674948	0.196687371	0.043478261	-0.177257525	2.731928
2.5025E+11	227	0	1.6208	0.27	0.104166667	-0.005584964	-0.533025009	0.724283333	5.613232854	0.44047619	-0.074404762	0.053571429	0.020833333	-0.245192308	15.553524
2.5025E+11	221	0.944461609	0	0	-0.036036036	0	0.012925962	-0.079	-20.1647433	-0.008809524	0	-0.053571429	0	0.103174603	-1.807417
2.5025E+11	227	-0.15415068	1.4554	0.27	0.068130631	-0.005584964	-0.520099046	0.64575	0	0.431666666	-0.074404762	0	0.020833333	-0.215277778	13.746107
2.5025E+11	221	1.808288771	-0.4255	0	-0.037735849	0	0.008285053	-0.1845	-20.1647433	-0.010989011	0	-0.095238095	0	0.177248677	-2.403643
2.5025E+11	222	0.916290732	-0.1045	0.02	0.092698934	-0.050641251	0.099405556	0.2935	3.923341022	0.020066889	0.078674948	0.101449276	0.043478261	-0.073268921	0.328285
2.5025E+11	223	-0.356674944	1.2986	0.53	0.219020908	2.452316334	-0.253796101	2.9145	-36.19598427	0.346153846	0.03989704	-0.103603603	0	-0.163163163	5.24056
2.5025E+11	227	0	1.5473	0.27	0.066430818	-0.005584964	-0.524739955	0.54025	0	0.429487179	-0.074404762	-0.041666666	0.020833333	-0.141203704	13.149881
2.5025E+11	228	-0.693147181	0	-0.08	-0.037735849	0.470242705	-0.09430477	-0.14575	15.03877478	0	-0.018315018	0.128205129	0	0.103988604	-0.596226
2.5025E+11	221	2.756840365	-1.4298	0	-0.104166667	0	0.102589824	-0.26225	-20.1647433	-0.031055897	-0.004761905	-0.053571429	0	0.250517598	-2.731928
2.5025E+11	222	0.693147181	-1.2597	0.02	0.026268116	-0.050641251	0.193710326	0.21575	3.923341022	3E-09	0.073913043	0.143115942	0.043478261	0	0
2.5025E+11	223	0.117783036	0.3291	0.53	0.15259009	2.452316334	-0.159491331	2.83675	-36.19598427	0.32608696	0.035135135	-0.061936937	0	-0.089894242	4.912275
2.5025E+11	224	-0.470003629	0	0.32	-0.066430818	0.028909367	-0.005898944	-0.04	-8.771713689	-0.060705493	0.032075472	0.085691824	0	-0.03609516	5.951213
2.5025E+11	227	0.628608659	0.6271	0.27	0	-0.005584964	-0.430435185	0.4625	0	0.409420293	-0.079166667	0	0.020833333	-0.067934783	12.821596
2.5025E+11	243	-0.133531393	1.072	-0.14	-0.104166667	-0.431637114	-0.128498062	-0.32325	78.54216493	-0.17391304	0.185714286	-0.005952381	0	-0.130434783	-3.67632
2.5025E+11	221	1.969440646	0	0	-0.05084746	0	0	-0.104	-14.93815885	0	0	-0.061904762	0	0.101587302	-2.731928
2.5025E+11	222	0.84729786	-0.0158	0.02	0.079587323	-0.050641251	0.091120502	0.374	9.149925475	0.0310559	0.078674948	0.134782609	0.043478261	-0.148930296	0
2.5025E+11	227	0	2.2951	0.27	0.053319207	-0.005584964	-0.533025009	0.62075	5.226584453	0.44047619	-0.074404762	-0.008333333	0.020833333	-0.216865079	12.821596
2.5025E+11	229	-0.182321557	-0.2142	-0.12	0.060263651	0.08436203	-0.484536155	0	48.93981955	-0.031746032	-0.095238095	0.144444444	0	0.053968254	8.646101
2.5025E+11	221	0.916290732	-0.0771	0	-0.037735849	1E-10	0.072221156	-0.22225	-14.37789197	0	0	-0.051127704	0	0.286612758	-2.731928
2.5025E+11	226	-0.287682072	-0.6514	-0.07	-0.037735849	-0.314708359	0.092212392	-0.268	0	0	-0.023809524	-0.146365799	0.071428571	-0.022911052	-3.67632
2.5025E+11	227	-0.133531393	0.217	0.27	0.066430818	-0.005584964	-0.460803852	0.5025	5.786851336	0.44047619	-0.074404762	0.002443725	0.020833333	-0.031839623	12.821596
2.5025E+11	230	-0.470003629	-0.5541	-0.08	0.039187228	0.143310235	-0.298103547	-0.20825	0.173618482	-0.065934066	0.212454213	-0.135376788	0	0.136429608	0.540073
2.5025E+11	177	-0.587786665	0.7937	-0.04	0.072303921	0.77476622	0.025137436	0.3295	-2.43756218	-0.049019611	-0.095238095	0.052941176	0.117647059	-0.012787724	0.018595
2.5025E+11	221	2.22161603	-1.0804	0	-0.104166667	0	0.097561042	-0.1845	-21.67580841	-0.023809527	0	-0.061904762	0	0.250517598	-2.731928
2.5025E+11	222	0	-0.3339	0.02	0.026268116	-0.050641251	0.188681545	0.2935	2.412275919	0.007246373	0.078674948	0.134782609	0.043478261	0	0
2.5025E+11	225	-0.405465108	0.7129	-0.11	0.095833333	0.103501457	-0.296791841	0	161.1086683	0.43333333	0.004761905	0	0	-0.130434783	-3.599095
2.5025E+11	227	-0.405465108	0	0.27	0	-0.005584964	-0.435463966	0.54025	-1.511065103	0.416666663	-0.074404762	-0.008333333	0.020833333	-0.067934783	12.821596
2.5025E+11	229	0.893817876	0.3164	-0.12	0.006944444	0.08436203	-0.386975112	-0.0805	42.20217	-0.055555559	-0.095238095	0.144444444	0	0.20289855	8.646101
2.50173E+11	206	1.466337069	-3.5858	0	-0.003456221	-0.116065549	0	-0.00305	-0.058710163	-0.023596176	0.036290323	0	0	0	-0.042491
2.50173E+11	206	0.087011377	-1.9155	-0.06	-0.020843439	-0.116065549	-0.014042577	-0.176	-2.836754129	-0.057280403	0.045089745	0.001152074	0	0.004869142	-2.104248
2.50173E+11	215	-0.09531018	-1.5951	0.19	0.000469925	0	0.11424629	0.212	-0.25467838	-0.064768883	0.008799421	0	0.017857143	0.097035041	12.783103
2.50173E+11	206	0	-3.76575	0.03	-0.005477784	-0.116065549	0	-0.0895	-2.582075749	-0.014336917	0.041290323	0.001152074	0	0.004869142	-0.814036
2.50173E+11	203	-0.262364264	-1.42865	-0.01	-0.043560606	0.732117243	-0.260879735	-0.150625	-2.332192462	-0.081045752	-0.016200579	0.177419353	0	0.026535407	-4.74576
2.50173E+11	206	1.978345425	-3.54365	0	-0.011302541	-0.315480016	-5.89181E-09	-0.086375	-2.838040279	-0.017604891	0.045089745	-2.5E-09	0	0.020083794	-4.756682
2.50173E+11	215	0.900786545	-1.2622	0.25	0.010010823	-0.199414467	0.128288861	0.301625	-0.255964531	-0.025093371	0.008799421	-0.001152077	0.017857143	0.112249693	10.130669
2.50173E+11	188	0	-0.4612	0.89	-0.006335283	1.427823224	0.082697419	0.678	-2.523365586	-0.011885362	-0.007407407	0.07614354	0.018518519	0.092592593	6.526024
2.50173E+11	205	0.773189888	-2.1593	-0.01	-0.052631579	0	0	-0.132	-3.751589765	-0.132255732	0.066666667	0.066884281	0	0	0.030174
2.50173E+11	212	-0.182321557	-1.622	-0.06	-0.052631579	-0.024866158	-0.03627624	-0.1085	-14.07804919	0.021590422	-0.023076923	-0.245081531	0	0.196581197	-1.028708
2.50173E+11	215	0.287682072	-1.4272	0.37	0.00093985	0.03907221	0.073764975	0.37225	0	-0.042970018	0.025	-0.000576037	0.017857143	0.174603175	13.770862
2.50173E+11	216	0	-2.1998	0	0	-0.065841109	0.006285484	-0.013	-13.77241607	-0.026992574	0.110526316	-0.164109871	0.052631579	-0.005847953	-0.302453
2.50173E+11	205	0.470003629	-1.8891	-0.3	-0.046296296	-0.606808428	-0.053123029	-0.50425	-1.22822418	-0.12037037	0.066666667	0	-0.017857143	-0.016924209	-0.957585
2.50173E+11	216	0	-0.45995	-0.29	0.006335283	-0.672649537	-0.046837545	-0.38525	-11.24905048	-0.015107212	0.110526316	-0.230994152	0.034774436	-0.022772162	-1.290212
2.50173E+11	188	0.510825624	-0.1374	0.6	0	1.189336547	0.046776255	0.29675	0	0	-0.00174703	0.009259259	0.000661376	0.075668384	4.294478
2.50173E+11	205	-0.182321557	-2.1277	-0.3	-0.046296296	-0.238486677	-0.035921164	-0.51325	-1.22822418	-0.12037037	0.072327044	0	-0.017857143	-0.016924209	-2.201372
2.50173E+11	205	0	-2.7281	-0.05983871	-0.035714288	-0.25853839	-0.003142742	-0.09925	-1.22822418	-0.11574074	0.004385965	0.019247899	0	0	-3.036115
2.50173E+11	185	-0.133531393	0.379	0.055	0.102812019	1.09111467	0.154649378	0.50875	8.397173153	0.047126136	-0.009989749	0.018867924	0.009344115	0.060643925	-2.3822895
2.50173E+11	188	2.014903021	-0.0499	0.605	-0.001835082	0.821014796	0.076411936	0.30575	0	-0.002314815	-0.011736779	0.020789657	0.008994709	0.075668384	3.1559755
2.50173E+11	205	2.047692843	-2.0136	-0.295	-0.048131378	-0.606808428	-0.006285484	-0.50425	-1.22822418	-0.122685185	0.062337295	0.011530398	-0.00952381	-0.016924209	-3.3398745
2.50173E+11	209	0.223143551	-0.9639	-0.195	-0.048131378	0	-0.055194727	-0.45475	-9.947540745	-0.122685185	0.109956342	0.015498652	-0.00952381	0.157678966	-4.4865375
2.50173E+11	188	-0.287682072	1.1248	0.74	-0.007275133	1.388751014	0.037181318	0.469298387	-2.523365586	0.015107212	-0.032407407	0.076719577	0.018518519	-0.009888526	1.077433
2.50173E+11	206	-0.470003629	0.7906	-0.03	-0.021313364	-0.116065549	-0.100039993	-0.224451613	-2.582075749	-0.008488964	0.036290323	0.001152074	0	-0.020043843	-6.56508
2.50173E+11	215	0.470003629	0	0.37	0.011904762	0.023929492	0.049577523	0.37225	0	-0.031084656	0	0	0.017857143	0.085714286	14.79957
2.50173E+11	188	0.510825624	-0.1951	0.75	0	0.821014796	0.037181318	0.46275	0	0	-0.00174703	0.009259259	0.008903129	0.010155314	5.538265
2.50173E+11	209	0.510825624	-1.213	-0.05	-0.046296296	0	-0.094425345	-0.29775	-9.947540745	-0.12037037	0.119946091	0.003968254	-0.00961539	0.092165896	-2.104248
2.50173E+11	188	0.182321557	0	0.74	-0.007275133	1.189336547	0.072868547	0.5245	-1.542136278	-0.002921611	-0.005951097	0.070767196	0.009589948	0.062305092	5.538265
2.50173E+11	200	0	-0.877	-0.09	-0.043981482	-0.047320375	-0.080693272	-0.173375	2.46204464	-0.169811321	0.078450844	0.038118021	-0.005319149	0.139097745	3.7635505
2.50173E+11	210	0	-0.7112	-0.14	0.02744709	-0.43581751	-0.27736108	-0.137125	-15.39353628	0.115902965	-0.132075472	-0.258874461	0.066109422	-0.071428571	-2.4897555
2.50173E+11	185	0	-0.0059	0.19	0.098311817	1.359186575	0.11541876	0.716	5.873807567	0.022752497	-0.040795512	0.07364577	0.008229627	0.063679245	-4.15706
2.50173E+11	191	0	0.1755	0.6	-0.020716685	0.311119705	0.002553189	0.40125	1.603447961	-0.008760952	0.003162737	0.081674674	0	0.013297872	-1.504626
2.50173E+11	201	1.223775432	-2.1015	0	-0.052631579	0	0	-0.23	-9.391477682	0	0.070747218	0.118595826	0.018773467	-0.066176471	0.303772
2.50173E+11	215	0	0.2158	0.22	0.00093985	-0.299664313	0.028248874	0.20725	0	-0.05777311	-0.010135135	-0.001152074	0.007218845	0.160714286	8.626043
2.50173E+11	225	0	0.0469	-0.24	0.147368421	0.008836575	-0.357818956	-0.07375	191.6255997	0.452941176	-0.035135135	-0.022580645	-0.010638298	-0.125	-6.184083
2.50173E+11	211	0.182321557	-1.0133	0	-0.035714286	0.015142718	0.094197255	-0.1025	-6.813928062	-0.048582996	0.065179505	0	0	0.127110229	-0.087781
2.50173E+11	213	0	-0.7366	-0.08	0.055194805	-0.236913815	-0.126425646	0.0225	-8.008651006	-0.062937063	-0.092715232	-0.081339713	0	-0.097770154	-0.087781
2.50173E+11	201	0.84729786	-0.4373	0.149666667	-0.046296296	0.311629059	0.073028863	-0.065	-6.868112096	-0.013223434	0.102602784	0.158212116	0.029411765	-0.032085562	6.186649
2.50173E+11	210	0.15415068	-1.2862	-0.050333333	0.025132275	-0.157066209	-0.240019446	-0.06	-8.847249953	0.125432028	-0.10327957	-0.211535785	0.071428571	-0.090909091	-0.370429
2.50173E+11	211	-0.182321557	-1.3472	-0.000333333	-0.046296296	-0.011964746	0.095271278	-0.125	-10.35996066	-0.0550191	0.054615168	-0.019806461	0	0.224880383	-0.378431
2.50173E+11	213	0.916290732	-1.9309	-0.080333333	0.044612795	-0.264021279	-0.125351623	0	-11.5546836	-0.069373167	-0.10327957	-0.101146174	0	0	-0.378431
2.50173E+11	227	0.405465108	0.2537	0.289666667	0.057870371	0.211379213	-0.423462219	0.6315	31.5292319	0.423051075	-0.082446237	0.008702312	0.020833333	-0.028409091	16.119485
2.50173E+11	208	0.15415068	-1.4824	0.08	-0.017857143	-0.163039589	0	-0.0225	-4.686571506	0.024725275	-0.047619047	-0.086872587	0	-0.01948052	-0.087781
2.50173E+11	211	0.773189888	-1.5316	-0.01	-0.053571429	0.015142718	0.165711797	-0.125	-3.491848562	-0.048582996	0.074561404	0.033428165	0	0.224880383	-0.087781
2.50173E+11	212	-0.182321557	-1.0855	-0.07	-0.053571429	-0.024866158	0.06167704	-0.1085	-4.686571506	0	-0.006410256	-0.152806653	0	0.216783217	0
2.50173E+11	213	-0.182321557	-1.6177	-0.09	0.037337662	-0.236913815	-0.054911105	0	-4.686571506	-0.062937063	-0.083333333	-0.047911548	0	0	-0.087781
2.50173E+11	244	-0.182321557	0.0381	0	0.046428571	-0.169823009	-0.09080332	0.165	91.55996139	0.046153846	-0.033333333	0.02027027	0	0.259090909	0.29065
2.50173E+11	246	0.693147181	0	-0.15	-0.053571429	-0.216160081	0.122140732	-0.13725	302.1029943	0.046153846	0.116666667	0.37027027	0	-0.090909091	-0.087781
2.50173E+11	201	0.336472237	-1.8311	0.143666667	-0.037735849	0.323593805	0.039230617	-0.052	-15.26528525	-0.031512605	0.11154273	0.149509804	0.029411765	-0.032085562	5.751044
2.50173E+11	209	0	-0.6271	0.083666667	-0.037735849	0.591665709	-0.055194727	-0.0695	-18.3447139	-0.178571429	0.119946091	0.101190476	0	0.194805195	-0.814036
2.50173E+11	213	0	-1.1129	-0.086333333	0.053173242	-0.252056534	-0.159149868	0.013	-19.95185675	-0.087662338	-0.094339623	-0.109848485	0	0	-0.814036
2.50173E+11	216	0	-0.6666	-0.006333333	0.01489573	-0.080983828	0	0	-19.64622364	-0.073308271	0.116186693	-0.13377193	0.052631579	0.014354067	0
2.50173E+11	246	0	-1.1018	-0.13	-0.052631579	-0.028594608	0.01435858	-0.30225	211.2357367	0	0.033333333	0.278571429	0	-0.066666667	0
2.50174E+11	221	-0.15415068	1.2172	-0.02	-0.1	-0.01446675	0.140338392	-0.3085	-20.1647433	-0.057142857	-0.004761905	-0.061904762	0	0.300952381	-2.403643
2.50174E+11	225	0.356674944	-1.3705	-0.13	0.1	0.089034708	-0.254014492	-0.124	162.6197334	0.4	0	0	0	-0.08	-3.27081
2.50174E+11	227	2.531426665	-1.5479	0.25	0.004166667	-0.020051714	-0.392686616	0.41625	0	0.383333333	-0.079166667	-0.008333333	0.020833333	-0.0175	13.149881
2.50174E+11	244	-0.336472237	0.77285	-0.03	0	-0.428361399	-0.130468236	-0.05025	53.1626174	0	-0.05	-0.05	0	0.27	-2.969604
2.50174E+11	194	0.15415068	1.2261	-0.08	-0.069047619	0.427161929	0.086848366	-0.224870833	39.59398281	0.121428571	-0.032075472	-0.2	0	0.009090909	-0.5628685
2.50174E+11	195	0.15415068	1.2261	-0.02	-0.069047619	0.255460865	0.085422222	-0.222870833	25.15795355	0.008928571	-0.007075472	-0.175	0	-0.028409091	-0.5962335
2.50174E+11	200	0.287682072	-0.7139	0.01	-0.069047619	0.020051713	0	-0.191870833	-13.74918724	-0.17857143	0.078450844	0.068421053	0	0.119617225	5.6650745
2.50174E+11	211	0.510825624	0.6799	0.01	-0.069047619	-0.223343959	0.138622916	-0.220620833	-33.11747887	-0.073308272	0.025819265	-0.036842105	0	0.224880383	-0.5962335
2.50174E+11	213	0.287682072	0.1245	-0.07	0.021861472	-0.475400492	-0.081999985	-0.095620833	-34.31220181	-0.087662339	-0.132075472	-0.118181818	0	0	-0.5962335
2.50174E+11	224	-0.182321557	-0.3006	0.35	-0.03131177	0.034494331	0.04442566	0.033379167	0	-0.065363883	0	0.077358491	0	0.003430532	9.0312995
2.50174E+11	225	0.773189888	-0.7231	-0.08	0.130952381	0.109086421	-0.241438456	-0.004370833	171.3914471	0.421428571	-0.032075472	0	0	-0.090909091	-0.5190085
2.50174E+11	227	1.642227735	-0.416	0.3	0.035119048	0	-0.380110581	0.535879167	8.771713689	0.404761904	-0.111242139	-0.008333333	0.020833333	-0.028409091	15.9016825
2.50174E+11	246	0	0	-0.13	-0.069047619	-0.454646758	0.095051851	-0.232870833	272.477364	0.021428571	0.067924528	0.3	0	-0.090909091	-0.5962335
2.50174E+11	247	0.510825624	-0.0945	0	0.097619048	-0.453027019	0.080693272	0.119629167	61.2416273	-0.123015874	0.034591195	0.088888889	0.055555556	0.186868687	-0.5962335
2.50174E+11	191	0.287682072	0.0318	0.75	-0.032121991	0.37687522	0.096978534	0.43725	-11.40411716	-0.028368795	0.0062224	0.104255319	0.010638298	0.040981381	0
2.50174E+11	199	-0.251314428	-0.2968	-0.04	-0.064036885	0.10714023	-0.086904571	-0.258	-3.342269005	-0.166666667	0.001257861	0.033333333	0	0.102683509	-4.756682
2.50174E+11	200	2.233592222	-1.7291	0	-0.064036885	-0.014442617	-0.021955156	-0.22525	-6.522599738	-0.166666667	0.078450844	0.068421053	0	0.113209825	1.504626
2.50174E+11	210	-0.587786665	-0.4751	-0.05	0.007391686	-0.402939752	-0.218622964	-0.189	-24.37818066	0.119047619	-0.132075472	-0.228571429	0.071428571	-0.097316491	-4.74868
2.50174E+11	211	-0.251314428	0.5763	0	-0.064036885	-0.257838289	0.11666776	-0.254	-25.89089137	-0.061403509	0.025819265	-0.036842105	0	0.218472983	-4.756682
2.50174E+11	224	1.060871961	-1.318	0.34	-0.026301036	0	0.022470504	0	7.2265875	-0.05345912	0	0.077358491	0	-0.002976868	4.870851
2.50174E+11	225	0.510825624	-0.6766	-0.09	0.135963115	0.074592091	-0.263393612	-0.03775	178.6180346	0.433333333	-0.032075472	0	0	-0.097316491	-4.679457
2.50174E+11	227	1.413693335	-0.7235	0.29	0.040129782	-0.034494331	-0.402065737	0.5025	15.99830119	0.416666666	-0.111242139	-0.008333333	0.020833333	-0.034816491	11.741234
2.50174E+11	189	-0.78845736	0.3655	-0.07	-0.055187638	1.179384461	-0.097657993	-0.178	51.2868437	-0.166666667	0.042476262	0.366666667	0	-0.014705883	-4.756682
2.50174E+11	191	1.239690887	0.1106	0.75	-0.023272744	0.37687522	0.074508029	0.453	-4.881517425	-0.028368795	0.014107467	0.104255319	0.010638298	0.040258656	0
2.50174E+11	198	0.087011377	-0.1126	-0.04	0.011479029	0.236448638	-0.187109776	-0.154	22.62649835	-0.1	-0.057523738	0.1	0	0.101960784	-1.771999
2.50174E+11	200	2.166452919	-1.5739	0	-0.055187638	-0.014442617	-0.04442566	-0.2095	0	-0.166666667	0.086335911	0.068421053	0	0.1124871	1.504626
2.50174E+11	201	1.036091932	-1.38	0.15	-0.055187638	0.065755516	0.07195484	-0.17825	-15.87644307	-0.019607843	0.081691948	0.141176471	0.029411765	-0.039215687	1.808398
2.50174E+11	210	0.310154928	-0.4751	-0.05	0.016240933	-0.402939752	-0.241093468	-0.17325	-17.85558093	0.119047619	-0.124190405	-0.228571429	0.071428571	-0.098039216	-4.74868
2.50174E+11	213	-0.606135804	0	-0.08	0.035721453	-0.509894823	-0.126425646	-0.11325	-20.56301457	-0.075757576	-0.124190405	-0.118181818	0	-0.007130125	-4.756682
2.50174E+11	224	0.546543706	-0.8309	0.34	-0.017451789	0	0	0.01575	13.74918724	-0.05345912	0.007885067	0.077358491	0	-0.003699593	4.870851
2.50174E+11	225	0.310154928	-0.4436	-0.09	0.144812362	0.074592091	-0.285864116	-0.022	185.1406343	0.433333333	-0.024190405	0	0	-0.098039216	-4.679457
2.50174E+11	227	1.239690887	-0.4905	0.29	0.048979029	-0.034494331	-0.424536241	0.51825	22.52090093	0.416666666	-0.103357072	-0.008333333	0.020833333	-0.035539216	11.741234
2.50174E+11	246	-0.78845736	0.1968	-0.14	-0.055187638	-0.489141089	0.050626191	-0.2505	286.2265512	0.033333333	0.075809595	0.3	0	-0.098039216	-4.756682
2.50174E+11	247	0	0.0671	-0.01	0.111479029	-0.48752135	0.036267611	0.102	74.99081454	-0.111111111	0.042476262	0.088888889	0.055555556	0.179738562	-4.756682
2.50174E+11	191	-0.336472237	0.45795	0.62	-0.014381402	0.37687522	0.074508029	0.351	-18.63070466	-0.028368795	0.0062224	0.070921986	0.010638298	0.038297872	-1.504626
2.50174E+11	195	-0.15415068	-0.61085	-0.16	-0.046296296	0.220966534	0.040996561	-0.3425	25.15795355	0.020833333	-0.007075472	-0.208333333	0	-0.0375	-6.261308
2.50174E+11	199	-0.336472237	0.03745	-0.17	-0.046296296	0.10714023	-0.109375076	-0.34425	-10.5688565	-0.166666667	0.001257861	0	0	0.1	-6.261308
2.50174E+11	200	0.619039208	-1.41815	-0.13	-0.046296296	-0.014442617	-0.04442566	-0.3115	-13.74918724	-0.166666667	0.078450844	0.03508772	0	0.110526316	0
2.50174E+11	219	0	0.48645	-0.15	0.188997822	-0.812481596	0.003573776	0.2735	9.988279406	0.068627451	0.220865704	-0.156862745	0	0.135294118	-6.261308
2.50174E+11	224	1.609437912	-1.69165	0.21	-0.008560447	0	-1.07776E-10	-0.08625	0	-0.05345912	0	0.044025158	0	-0.005660377	3.366225
2.50174E+11	227	1.098612289	-0.87875	0.16	0.057870371	-0.034494331	-0.424536241	0.41625	8.771713689	0.416666666	-0.111242139	-0.041666666	0.020833333	-0.0375	10.236608
2.50174E+11	247	0.133531393	-0.45655	-0.14	0.120370371	-0.48752135	0.036267611	0	61.2416273	-0.111111111	0.034591195	0.055555556	0.055555556	0.177777778	-6.261308
2.50174E+11	191	0.133531393	0	0.485	-0.014381402	0.37687522	0.072721141	0.351	-4.881517425	0	0.0062224	0.035834266	0.010638298	0	-1.504626
2.50174E+11	198	-0.336472237	-0.1887	-0.305	0.020370371	0.236448638	-0.188896664	-0.256	22.62649835	-0.071631205	-0.065408805	0.031578947	0	0.061702128	-3.276625
2.50174E+11	200	0.887303195	-1.8976	-0.265	-0.046296296	-0.014442617	-0.046212548	-0.3115	0	-0.138297872	0.078450844	0	0	0.072228444	0
2.50174E+11	210	-0.336472237	-0.6083	-0.315	0.025132275	-0.402939752	-0.242880356	-0.27525	-17.85558093	0.147416414	-0.132075472	-0.296992482	0.071428571	-0.138297872	-6.253306
2.50174E+11	224	-0.15415068	-0.974	0.075	-0.008560447	0	-0.001786888	-0.08625	13.74918724	-0.025090325	0	0.008937438	0	-0.043958249	3.366225
2.50174E+11	227	0.693147181	-0.6336	0.025	0.057870371	-0.034494331	-0.426323129	0.41625	22.52090093	0.445035461	-0.111242139	-0.076754386	0.020833333	-0.075797872	10.236608
2.50174E+11	247	-0.336472237	-0.076	-0.275	0.120370371	-0.48752135	0.034480723	0	74.99081454	-0.082742316	0.034591195	0.020467836	0.055555556	0.139479906	-6.261308
2.50174E+11	185	0.251314428	0	0.25	0.1046471	1.35035	0.183799824	0.752	-0.611157819	0.022752497	-0.030660377	0.027805362	0.018867925	0.085453439	-2.652434
2.50174E+11	191	0.356674944	-0.6179	0.66	-0.014381402	0.30228313	0.070934253	0.43725	-4.881517425	-0.008760952	0.013297872	0.035834266	0.010638298	0.035072066	0
2.50174E+11	200	0.356674944	-1.487	-0.09	-0.046296296	-0.089034708	-0.047999436	-0.22525	0	-0.147058824	0.085526316	0	0	0.10730051	1.504626
2.50174E+11	201	0.619039208	-2.1139	0.06	-0.046296296	-0.008836575	0.068381064	-0.194	-15.87644307	0	0.080882353	0.072755418	0.029411765	-0.044402277	1.808398
2.50174E+11	209	-0.15415068	-0.1047	0	-0.046296296	0.25923533	-0.02604428	-0.2115	-18.95587172	-0.147058824	0.089285714	0.02443609	0	0.18248848	-4.756682
2.50174E+11	224	-0.15415068	-0.6029	0.25	-0.008560447	-0.074592091	-0.003573776	0	13.74918724	-0.033851277	0.007075472	0.008937438	0	-0.008886183	4.870851
2.50174E+11	225	0	-0.0997	-0.18	0.153703704	0	-0.289437892	-0.03775	185.1406343	0.452941176	-0.025	-0.068421053	0	-0.103225806	-4.679457
2.50174E+11	226	-0.336472237	0.35965	-0.14	-0.046296296	-0.418209816	0.124906227	-0.268	16.73404959	-0.004201681	-0.053571429	-0.22556391	0.071428571	-0.031797235	-4.756682
2.50174E+11	227	0.762140052	0.04	0.2	0.057870371	-0.109086421	-0.428110017	0.5025	22.52090093	0.436274509	-0.104166667	-0.076754386	0.020833333	-0.040725806	11.741234
2.50174E+11	195	0.241162057	-0.6107	-0.32	-0.055187638	0.220966534	0.039209673	-0.616	25.15795355	0	0.005357143	-0.170833334	0	-0.034669812	-7.387344
2.50174E+11	224	-0.09531018	-1.2089	0.05	-0.017451789	0	-0.001786888	-0.35975	0	-0.074292453	0.012432615	0.081525158	0	-0.002830189	2.240189
2.50174E+11	227	0.241162057	0	0	0.048979029	-0.034494331	-0.426323129	0.14275	8.771713689	0.395833333	-0.098809524	-0.004166666	0.020833333	-0.034669812	9.110572
2.50174E+11	191	1.519825754	-0.3809	0.6	-0.021656535	0.0430478	0.070934253	0.162846774	-4.881517425	-0.031513449	0.013297872	0.086073501	0.010638298	0	0
2.50174E+11	194	0.133531393	-0.0601	-0.24	-0.053571429	0.058840178	0.038848929	-0.532653226	53.34317005	0.130188679	-0.025	-0.218181818	0	-0.038297872	-4.723317
2.50174E+11	195	0.619039208	-0.1579	-0.18	-0.053571429	-0.112860886	0.037422785	-0.530653226	38.90714079	0.017688679	0	-0.193181818	0	-0.075797872	-4.756682
2.50174E+11	200	2.079441542	-2.2207	-0.15	-0.053571429	-0.348270037	-0.047999436	-0.499653226	0	-0.169811321	0.085526316	0.050239235	0	0.072228444	1.504626
2.50174E+11	224	-0.336472237	-1.6164	0.19	-0.01583558	-0.33382742	-0.003573776	-0.274403226	13.74918724	-0.056603774	0.007075472	0.059176673	0	-0.043958249	4.870851
2.50174E+11	225	0	-0.6661	-0.24	0.146428571	-0.25923533	-0.289437892	-0.312153226	185.1406343	0.430188679	-0.025	-0.018181818	0	-0.138297872	-4.679457
2.50174E+11	227	0.944461609	-0.713	0.14	0.050595238	-0.368321751	-0.428110017	0.228096774	22.52090093	0.413522012	-0.104166667	-0.026515151	0.020833333	-0.075797872	11.741234
2.50174E+11	182	-0.182321557	0.19	0.518064516	-0.01058201	1.77356924	0.014520087	0.3285	-6.209717764	0.107142857	-0.041666667	-0.03508772	0	0.016464033	-6.218817
2.50174E+11	185	1.299282984	0.1236	0.208064516	0.1046471	1.31780186	0.183799824	0.712	-0.611157819	0.003144654	-0.030660377	0.027805362	0.018867925	0.050381373	-4.15706
2.50174E+11	190	-0.182321557	-0.0279	0.788064516	-0.01026026	1.34112607	0.073845798	0.601	-15.40156343	-0.040540541	0.001126126	0.000948316	0.009009009	-0.012171746	-3.370041
2.50174E+11	191	0	-0.8755	0.618064516	-0.014381402	0.26973499	0.070934253	0.39725	-4.881517425	-0.028368795	0.013297872	0.035834266	0.010638298	0	-1.504626
2.50174E+11	200	1.252762968	-1.933	-0.131935484	-0.046296296	-0.121582847	-0.047999436	-0.26525	0	-0.166666667	0.085526316	0	0	0.072228444	0
2.50174E+11	201	-0.182321557	-1.9903	0.018064516	-0.046296296	-0.041384714	0.068381064	-0.234	-15.87644307	-0.019607843	0.080882353	0.072755418	0.029411765	-0.079474343	0.303772
2.50174E+11	224	0.15415068	-1.3501	0.208064516	-0.008560447	-0.10714023	-0.003573776	-0.04	13.74918724	-0.05345912	0.007075472	0.008937438	0	-0.043958249	3.366225
2.50174E+11	227	0.84729786	-0.3835	0.158064516	0.057870371	-0.14163456	-0.428110017	0.4625	22.52090093	0.416666666	-0.104166667	-0.076754386	0.020833333	-0.075797872	10.236608
2.50174E+11	247	-0.182321557	0.1442	-0.141935484	0.120370371	-0.594661579	0.032693836	0.04625	74.99081454	-0.111111111	0.041666667	0.020467836	0.055555556	0.139479906	-6.261308
2.50174E+11	194	-0.336472237	0.0658	-0.38	-0.037735849	0.407110215	0.042422705	-0.3445	49.76738069	0.186792453	-0.032075472	-0.268421053	0	-0.038297872	-6.227943
2.50174E+11	195	-0.336472237	0.0658	-0.32	-0.037735849	0.235409151	0.040996561	-0.3425	35.33135143	0.074292453	-0.007075472	-0.243421053	0	-0.075797872	-6.261308
2.50174E+11	200	1.386294361	-1.3635	-0.29	-0.037735849	0	-0.04442566	-0.3115	-3.575789357	-0.113207547	0.078450844	0	0	0.072228444	0
2.50174E+11	227	0.251314428	-0.1079	0	0.066430818	-0.020051713	-0.424536241	0.41625	18.94511157	0.470125786	-0.111242139	-0.076754386	0.020833333	-0.075797872	10.236608
2.50174E+11	185	0.15415068	0.252975	0.275	0.10738279	1.42494209	0.1873736	0.752	-3.379401996	0.014763244	-0.018336433	0.062893082	0.018867925	0.050381373	-4.15706
2.50174E+11	191	-0.182321557	-0.265025	0.685	-0.011645712	0.37687522	0.074508029	0.43725	-7.649761602	-0.016750205	0.025621816	0.070921986	0.010638298	0	-1.504626
2.50174E+11	200	0.606135804	-2.248725	-0.065	-0.043560606	-0.014442617	-0.04442566	-0.22525	-2.768244177	-0.155048077	0.09785026	0.03508772	0	0.072228444	0
2.50174E+11	227	0.773189888	-0.721625	0.225	0.060606061	-0.034494331	-0.424536241	0.5025	19.75265675	0.428285256	-0.091842723	-0.041666666	0.020833333	-0.075797872	10.236608
2.50174E+11	191	0.606135804	-0.2667	0.6	-0.012743225	0.140426582	0.032085324	0.351	-4.270359606	-0.008760952	0.012171746	0.029255319	0.001629289	0.038297872	-1.504626
2.50174E+11	201	0.980829253	-2.0888	0	-0.044658119	-0.170693123	0.029532135	-0.28025	-15.26528525	0	0.079756227	0.066176471	0.020402756	-0.041176471	0.303772
2.50174E+11	185	0.287682072	-0.3836	0.05	0.085369626	1.09111467	0.11541876	0.2495	0	0	0	0	0	0.03391734	-4.460832
2.50174E+11	198	0	0	-0.33	0.001092897	-0.097378782	-0.259064616	-0.67225	23.23765617	-0.103144654	-0.027672956	0.003773585	-0.018867925	0.045238095	-3.580397
2.50174E+11	201	0.510825624	-0.7477	-0.14	-0.06557377	-0.268071905	0	-0.6965	-15.26528525	-0.022752497	0.11154273	0.044950056	0.01054384	-0.095938376	0
2.50174E+11	185	0.693147181	-0.8136	0.05	0.1046471	1.188493452	0.11541876	0.31475	1.850886821	0.022084048	-0.011922237	0	0.000349406	0.060643925	-4.460832
2.50174E+11	188	0.356674944	-0.6518	0.6	0	0.918393578	0.037181318	0.11175	-6.546286331	-0.027356903	-0.013669267	0.001921733	0	0.075668384	1.077433
2.50174E+11	191	0.619039208	0	0.46	-0.014381402	0.140426582	0.002553189	0	-2.419472784	-0.009429401	0.032036012	0.008028904	-0.007880221	0.010262552	-1.808398
2.50174E+11	201	-0.336472237	-2.2881	-0.14	-0.046296296	-0.170693123	0	-0.63125	-13.41439843	-0.000668449	0.099620493	0.044950056	0.010893246	-0.069211791	0
2.50174E+11	227	0	0.2924	0	0.057870371	-0.270942969	-0.496491081	0.06525	24.98294557	0.43560606	-0.085428527	-0.104559748	0.002314814	-0.06553532	9.932836
2.50174E+11	185	0	0.4793	0.05	0.1046471	0.771106575	0.157792119	0.430548387	8.397173153	0.049440951	0.001624391	0.002682459	0.018867925	0.039869723	-4.348016
2.50174E+11	188	1.203972804	0	0.6	0	0.501006701	0.079554677	0.227548387	0	0	-0.000122639	0.004604192	0.018518519	0.054894182	1.190249
2.50174E+11	205	0.287682072	-1.0194	-0.3	-0.046296296	-0.926816523	-0.003142742	-0.582451613	-1.22822418	-0.12037037	0.073951435	-0.004655068	0	-0.037698412	-5.305601
2.50174E+11	185	1.041453875	-0.1397	0.015	0.1046471	0.270099874	0.114142166	0.2658625	5.598559945	0.012614353	0	0.003369272	0.004620205	0	-2.652434
2.50174E+11	188	-0.182321557	0	0.565	0	0	0.035904724	0.0628625	-2.798613208	-0.036826599	-0.00174703	0.005291005	0.004270799	0.015024459	2.885831
2.50174E+11	191	-0.182321557	1.4537	0.425	-0.014381402	-0.777966996	0.001276595	-0.0488875	1.328200339	-0.018899097	0.043958249	0.011398176	-0.003609423	-0.050381373	0
2.50174E+11	201	0	-0.0129	-0.175	-0.046296296	-1.089086701	-0.001276595	-0.6801375	-9.666725304	-0.010138145	0.11154273	0.048319328	0.015164045	-0.129855716	1.808398
2.50174E+11	185	0.916290732	-0.61095	0	0.1046471	0.270099874	0.089132624	0.39225	0	0	0	0.007337526	0.000349406	0	-1.240867
2.50174E+11	186	-0.182321557	-0.38295	-0.31	-0.000841751	0.093846803	-0.181153374	-0.4045	10.97421495	0.057461406	-0.003430532	-0.252525253	-0.018518519	0.311320755	-3.345115
2.50174E+11	188	0.510825624	-0.58265	0.55	0	0	0.010895182	0.18925	-8.397173153	-0.049440951	-0.00174703	0.009259259	0	0.015024459	4.297398
2.50174E+11	198	0.693147181	0.13605	-0.38	0.020370371	-0.918393578	-0.285350753	-0.5295	23.23765617	-0.103144654	-0.027672956	0.011111111	-0.018518519	0.011320755	-0.360432
2.50174E+11	209	0.287682072	-1.11625	-0.25	-0.046296296	-0.821014796	-0.120711481	-0.57125	-18.3447139	-0.169811321	0.119946091	0.003968254	-0.018518519	0.097035041	-3.345115
2.50174E+11	185	0.773189888	-0.92655	0	0.099885837	0.270099874	0.105008312	0.2495	0	0.031513449	0	0	0.000349406	0	-4.2929875
2.50174E+11	188	1.819158443	-0.95495	0.55	-0.004761263	0	0.02677087	0.0465	-8.397173153	-0.017927502	-0.00174703	0.001921733	0	0.015024459	1.2452775
2.50174E+11	204	-0.182321557	-1.27085	-0.43	-0.051057559	-0.544794098	-0.673714406	-0.734	-18.55185675	-0.138297872	-0.094339623	0.403773585	-0.018518519	-0.188679245	2.7707195
2.50174E+11	185	1.203972804	-0.0337	0	0.1046471	0.270099874	0.104419525	0.203	8.397173153	0.049440951	0	0	0.008229627	0	-5.538265
2.50174E+11	188	0.773189888	0	0.55	0	0	0.026182083	0	0	0	-0.00174703	0.001921733	0.007880221	0.015024459	0
2.50174E+11	211	0	0.2739	-0.34	-0.046296296	-1.412680505	0.01124318	-0.803	-10.35996066	-0.015107212	0.063555114	-0.13306852	-0.010638298	0.127110229	-7.642513
2.50174E+11	185	1.312186389	0	-0.41	0.102866476	0.270099874	0.078237442	0.203	7.836266182	0	0.001624391	0	0.000349406	0	-5.538265
2.50174E+11	188	2.164963715	-0.4289	0.14	-0.001780624	0	0	0	-0.560906971	-0.049440951	-0.000122639	0.001921733	0	0.015024459	0
2.50174E+11	185	0.223143551	-1.054	0.02	0.102866476	0.270099874	0.104419525	0.31475	0	0	0	0.016226415	0.001010782	0	-4.15706
2.50174E+11	188	1.584120104	-2.1713	0.57	-0.001780624	0	0.026182083	0.11175	-8.397173153	-0.049440951	-0.00174703	0.018148148	0.000661376	0.015024459	1.381205
2.50174E+11	185	-0.875468737	0.452	0.23	0.119028502	0.814893972	0.160934861	0.9035	9.625397332	0.049440951	0	0.003369272	0.018867925	0.060643925	-5.538265
2.50174E+11	188	1.749199855	0	0.78	0.014381402	0.544794098	0.082697419	0.7005	1.22822418	0	-0.00174703	0.005291005	0.018518519	0.075668384	0
2.50174E+11	203	-0.875468737	-0.7965	0	-0.031914894	0.087574794	-0.315403621	-0.0575	1.675361834	-0.087037037	0.005660377	0.107142857	0	0.07196468	-7.631591
2.50174E+11	205	0	-0.6822	-0.12	-0.031914894	-0.883029126	0	-0.1095	0	-0.12037037	0.072327044	-0.003968254	0	-0.016924209	-6.49585
2.50174E+11	209	0.15415068	-0.8909	-0.02	-0.031914894	-0.276220698	-0.048909243	-0.06	-8.719316565	-0.12037037	0.119946091	0	0	0.157678966	-7.642513
2.50174E+11	188	1.568615918	0	0.64	0	0	0.082697419	0.5225	-0.447137655	0	-0.000122639	0.001921733	0.018518519	0.015024459	0.510338
2.50174E+11	203	0.693147181	-0.69	-0.14	-0.046296296	-0.457219304	-0.315403621	-0.2355	0	-0.087037037	0.007284768	0.103773585	0	0.011320755	-7.121253
2.50174E+11	188	-0.182321557	-1.0782	0.55	0	0.228609653	0.051947386	0.174441667	0	-0.008014202	-0.000122639	0.001921733	0.00950951	0.070537108	0
2.50174E+11	203	0.510825624	-1.2998	-0.23	-0.046296296	-0.228609651	-0.346153655	-0.583558333	0.447137655	-0.09505124	0.007284768	0.103773585	-0.009009009	0.066833404	-7.631591
2.50174E+11	204	-0.182321557	-1.3805	-0.43	-0.046296296	-0.316184445	-0.64853789	-0.606058333	-10.1546836	-0.128384573	-0.092715232	0.403773585	-0.009009009	-0.133166596	1.525442
2.50174E+11	206	-0.182321557	-4.21355	-0.17	-0.021313364	-0.349974347	-0.054523892	-0.397	-6.285974347	-0.046082949	0.045089745	-0.010752688	0	0.038786482	-2.4977575
2.50174E+11	188	1.704748092	-2.2985	0.78	0	0.777966996	0.105562382	0.430209677	-8.397173153	-0.017927502	-0.018518518	0.029727098	0.018518519	0.065405832	2.885831
2.50174E+11	188	-0.182321557	-1.2768	0.55	0	0	0.026182083	0.0465	0	-0.005755756	-0.000122639	0.009259259	0	0.048941799	0
2.50174E+11	188	1.421385681	-2.54105	0.649666667	-0.053703704	0.777966994	0.105562381	0.18925	-8.397173153	-0.05962963	-0.007407407	0.098148148	0.018518519	0.070537108	2.885831
2.50174E+11	203	-0.15415068	-4.0314	-0.130333333	-0.1	0.32074769	-0.29253866	-0.56875	-7.950035498	-0.146666667	0	0.2	0	0.066833404	-4.74576
2.50174E+11	188	0.606135804	-1.0831	0.6	0	0.351093292	0.035671258	0.192579167	-7.471729742	-0.017927502	-0.00174703	0.001921733	0.000330688	0.015024459	4.704538
2.50174E+11	209	0.15415068	-0.4817	-0.2	-0.046296296	-0.469921504	-0.095935405	-0.567920833	-17.41927049	-0.138297872	0.119946091	-0.003369272	-0.018187831	0.097035041	-2.937975
2.50174E+11	185	0	0	-0.164677419	0.1046471	0.223176473	0.080766396	0.234125	5.598559945	0.003144654	0.00174703	0	0.000349406	0	-2.7205745
2.50174E+11	188	0.887303195	-1.3038	0.385322581	0	-0.046923402	0.002528954	0.031125	-2.798613208	-0.046296297	0	0.001921733	0	0.015024459	2.8176905
2.50174E+11	185	0.980829253	0	-0.21	0.100536892	0.270099874	0.104419525	0.203	7.950035498	0	0	0.016226415	0.000349406	0	-5.538265
2.50174E+11	188	0.916290732	-0.7353	0.34	-0.004110208	0	0.026182083	0	-0.447137655	-0.049440951	-0.00174703	0.018148148	0	0.015024459	0
2.50174E+11	185	-0.182321557	-0.1756	0	0.095755758	0.270099874	0.104419525	0.203	8.397173153	0	0	0.016226415	0.000349406	0	-5.538265
2.50174E+11	188	0	-1.2928	0.55	-0.008891342	0	0.026182083	0	0	-0.049440951	-0.00174703	0.018148148	0	0.015024459	0
2.50174E+11	185	1.609437912	-0.1683	0	0.096181486	0.270099874	0.104419525	0.203	4.270359606	0	0	0.003369272	0.000349406	0	-1.243787
2.50174E+11	188	1.427116356	-0.2521	0.55	-0.008465614	0	0.026182083	0	-4.126813547	-0.049440951	-0.00174703	0.005291005	0	0.015024459	4.294478
2.50174E+11	185	2.708050201	-0.5743	0	0.095755758	0	0.104419525	0.2495	1.850886821	0	0	0.018867924	0.000349406	0.03391734	-3.04771
2.50174E+11	188	0.693147181	-0.1087	0.55	-0.008891342	-0.270099874	0.026182083	0.0465	-6.546286331	-0.049440951	-0.00174703	0.020789657	0	0.048941799	2.490555
2.50174E+11	182	-0.336472237	0.38	0.31	-0.012417092	0.632020451	-0.056206959	-0.134	-3.109628829	0.103998203	-0.009381899	-0.037527594	-0.008447803	-0.03391734	-5.109467
2.50174E+11	185	1.637608789	0	0	0.102812019	0.176253071	0.113072778	0.2495	2.488931116	0	0.001624391	0.025365488	0.010420123	0	-3.04771
2.50174E+11	186	-0.15415068	-0.3795	-0.31	-0.002676833	0	-0.157213219	-0.54725	13.46314606	0.057461406	-0.001806141	-0.234497291	-0.008447803	0.311320755	-5.151958
2.50174E+11	187	-0.336472237	-0.8081	-0.09	-0.002676833	-0.754781867	-0.231755345	-0.476	0	0.012006861	0.020921132	-0.052679109	-0.008447803	0.061320755	0
2.50174E+11	188	2.659260037	-1.0021	0.55	-0.001835082	-0.093846803	0.034835336	0.0465	-5.908242037	-0.049440951	-0.000122639	0.027287221	0.010070717	0.015024459	2.490555
2.50174E+11	204	-0.336472237	-0.372	-0.43	-0.048131378	-0.638640901	-0.665649939	-0.734	-16.06292564	-0.169811321	-0.092715232	0.429139073	-0.008447803	-0.188679245	4.015997
2.50174E+11	185	1.704748092	-0.5921	0	0.095755758	0.270099874	0.112865571	0.31475	0	0.003144654	-0.005660377	0	0.008229627	0.050381373	-2.652434
2.50174E+11	188	-0.182321557	-0.6069	0.55	-0.008891342	0	0.034628129	0.11175	-8.397173153	-0.046296297	-0.007407407	0.001921733	0.007880221	0.065405832	2.885831
2.50174E+11	185	1.887069649	-0.2136	0	0.084276729	0	0.104419525	0.2495	0	0.003144654	0	0	0.000349406	0.050381373	-0.880435
2.50174E+11	188	0	0.3064	0.55	-0.020370371	-0.270099874	0.026182083	0.0465	-8.397173153	-0.046296297	-0.00174703	0.001921733	0	0.065405832	4.65783
2.50174E+11	191	0	0	0.41	-0.034751773	-1.04806687	-0.008446046	-0.06525	-4.270359606	-0.028368795	0.043958249	0.008028904	-0.007880221	0	1.771999
2.50174E+11	197	0.78845736	-0.075	-0.41	0.016666666	-0.515067155	-0.431417893	-0.607	22.35328465	-0.083333334	0.072327044	0.020440252	-0.018518519	-0.054964539	-2.984683
2.50174E+11	124	0.510825624	1.34375	4	-0.028145695	1.777402894	0.064860213	4.3455	-15.2943837	0.039901703	-0.001624391	-0.025365488	0.019329688	-0.01444695	22.050546
2.50174E+11	185	1.15267951	-0.03625	0	0.067610063	0	0.169279737	0.3835	0	0	0	0	0.016122558	0.046196976	0
2.50174E+11	182	0.356674944	-0.3069	0.34	-0.030952381	0.66667273	-0.018817417	-0.06875	-6.79567135	0.10066857	-0.01100629	-0.037527594	0	0.016464033	-2.942192
2.50174E+11	185	2.726918685	-0.895	0.03	0.084276729	0.21090535	0.150462321	0.31475	-1.197111405	-0.003329633	0	0.025365488	0.018867925	0.050381373	-0.880435
2.50174E+11	188	-0.15415068	-0.7378	0.58	-0.020370371	-0.059194524	0.072224879	0.11175	-9.594284558	-0.052770585	-0.00174703	0.027287221	0.018518519	0.065405832	4.65783
2.50174E+11	198	-0.336472237	-0.7877	-0.35	0	-0.977588102	-0.224021056	-0.607	22.04054476	-0.106474288	-0.027672956	0.029139073	0	0.061702128	0
2.50174E+11	185	1.550597412	-0.8942	0	0.095755758	0	0.104419525	0.2495	0	0	0	0.016226415	0.000349406	0.016130225	-1.243787
2.50174E+11	185	1.343734747	-0.2383	0	0.046776729	0	0.078237442	0.203	0	0	0	0	0.000349406	0	0
2.50174E+11	188	0.693147181	0.0265	0.55	-0.057870371	-0.270099874	0	0	-8.397173153	-0.049440951	-0.00174703	0.001921733	0	0.015024459	5.538265
2.50174E+11	185	-0.15415068	-0.1632	0.191290323	0.1046471	1.196234504	0.183799824	0.66575	-0.611157819	0.031513449	-0.030660377	0.027805362	0.018867925	0.025023783	-2.652434
2.50174E+11	188	-0.336472237	0	0.741290323	0	0.92613463	0.105562382	0.46275	-9.008330972	-0.017927502	-0.032407407	0.029727095	0.018518519	0.040048242	2.885831
2.50174E+11	191	0.887303195	-1.1894	0.601290323	-0.014381402	0.148167634	0.070934253	0.351	-4.881517425	0	0.013297872	0.035834266	0.010638298	-0.025357591	0
2.50174E+11	197	0	-0.485	-0.218709677	0.037037037	0.681167349	-0.352037593	-0.19075	21.74212683	-0.054964539	0.041666667	0.048245614	0	-0.08032213	-4.756682
2.50174E+11	199	0.887303195	-2.0788	-0.188709677	-0.046296296	-0.121567356	-0.112948852	-0.34425	3.180330733	-0.138297872	0.008333333	-0.03508772	0	0.036344538	-4.756682
2.50174E+11	219	-0.15415068	0.3214	-0.168709677	0.188997822	-1.041189182	0	0.2735	23.73746664	0.096996246	0.227941176	-0.191950465	0	0.071638656	-4.756682
2.50174E+11	227	0.826678573	0.4443	0.141290323	0.057870371	-0.263201917	-0.428110017	0.41625	22.52090093	0.445035461	-0.104166667	-0.076754386	0.020833333	-0.101155463	11.741234
2.50174E+11	185	1.575536361	-0.02505	0.05	0.086360063	1.04806687	0.12583564	0.39225	0	0	-0.005660377	0.025365488	0.016122558	0.050381373	-1.243787
2.50174E+11	191	1.041453875	-0.96385	0.46	-0.03266844	0	0.012970069	0.0775	-4.270359606	-0.031513449	0.038297872	0.033394392	0.007892931	0	1.408647
2.50174E+11	197	0.606135804	-0.42745	-0.36	0.01875	0.532999715	-0.410001778	-0.46425	22.35328465	-0.086477988	0.066666667	0.04580574	-0.002745367	-0.054964539	-3.348035
2.50174E+11	224	0.15415068	0.41325	0.05	-0.026847485	-0.37687522	-0.06153796	-0.35975	14.36034506	-0.056603774	0.032075472	0.006497564	-0.002745367	-0.043958249	6.279498
2.50174E+11	185	0.15415068	0	0	0.074020319	0.270099874	0.112865571	0.2563	0	0	0	0	0.000349406	0.040951975	-1.240867
2.50174E+11	185	1.252762968	-0.10115	0	0.1046471	1.04806687	0.113254229	0.31475	0	0.003144654	0	0.00223592	0.008229627	0.050381373	-2.652434
2.50174E+11	191	-0.182321557	-0.34715	0.41	-0.014381402	0	0.000388658	0	-4.270359606	-0.028368795	0.043958249	0.010264824	0	0	0
2.50174E+11	199	-0.182321557	-1.48195	-0.38	-0.046296296	-0.26973499	-0.183494447	-0.69525	3.791488552	-0.166666667	0.03899371	-0.060657163	-0.010638298	0.061702128	-4.756682
2.50174E+11	189	-0.182321557	-0.6245	-0.47	-0.031914894	0	-0.172166022	-0.561826613	56.16836113	-0.126126126	0.028368795	0.268518519	-0.009009009	-0.042792793	-3.8706825
2.50174E+11	190	-0.182321557	-0.113	0.52	0.004121142	0.268881839	0.002911544	0.272923387	-10.520046	0	-0.012171746	-0.028778779	0	0	-0.9794155
2.50174E+11	191	0	-0.3764	0.35	0	-0.802509241	0	0.069173387	0	0.012171746	0	0.006107171	0.001629289	0.012171746	0.8859995
2.50174E+11	192	-0.182321557	0.5177	-0.49	-0.031914894	0.246065378	0.044202025	-0.595576613	21.19075933	-0.026126126	-0.038297872	-0.298148148	-0.009009009	-0.026126126	4.5382865
2.50174E+11	124	-0.336472237	0.2212	4.05	0.008891342	2.022960523	0.079380298	4.348183333	-15.2943837	0.041872648	-0.042419903	0.001491558	0.022075055	0.001909194	21.263527
2.50174E+11	189	0	-0.9799	-0.36	-0.046296296	0	-0.10123177	-0.559566667	51.89800152	-0.167840376	0.031531532	0.297297298	0	-0.042792793	-2.891267
2.50174E+11	190	0.693147181	-1.2022	0.63	-0.01026026	0.268881839	0.073845796	0.275183333	-14.79040561	-0.04171425	-0.009009009	0	0.009009009	0	0
2.50174E+11	191	1.312186389	-0.8805	0.46	-0.014381402	-0.802509241	0.070934252	0.071433333	-4.270359606	-0.029542504	0.003162737	0.03488595	0.010638298	0.012171746	1.865415
2.50174E+11	219	0.251314428	0	-0.31	0.188997822	-1.991866057	-1.34142E-09	-0.006066667	24.34862446	0.067453742	0.217806041	-0.192898781	0	0.109167992	-2.891267
2.50174E+11	124	0.773189888	0.1248	3.985	0.019151602	1.777402894	0.025857093	4.311125	-12.42393806	0.071415152	-0.033410894	0.001491558	0.013066046	0.001909194	21.263527
2.50174E+11	189	0	-0.802	-0.425	-0.036036036	-0.245557629	-0.154754976	-0.596625	54.76844716	-0.138297872	0.040540541	0.297297298	-0.009009009	-0.042792793	-2.891267
2.50174E+11	190	1.041453875	-0.8994	0.565	0	0.02332421	0.02032259	0.238125	-11.91995996	-0.012171746	0	0	0	0	0
2.50174E+11	219	0.15415068	0.1793	-0.375	0.199258082	-2.237423686	-0.053523207	-0.043125	27.21907011	0.096996246	0.22681505	-0.192898781	-0.009009009	0.109167992	-2.891267
2.50174E+11	185	0	0.80835	-0.181451613	0.11490736	0.167984575	0.12071899	0.31475	4.159966886	0.041370953	-0.031786503	0.025365488	0.011821483	0.062553119	-0.787019
2.50174E+11	189	0.15415068	-1.28095	-0.591451613	-0.036036036	-0.077573054	-0.164312603	-0.631	56.05796841	-0.128440369	0.040540541	0.29580574	-0.007046443	-0.042792793	-2.891267
2.50174E+11	190	0.693147181	-1.20585	0.398548387	0	0.191308785	0.010764963	0.20375	-10.63043872	-0.002314243	0	-0.001491558	0.001962567	0	0
2.50174E+11	124	0.773189888	1.3195	4.05	-0.011479029	2.292470049	0.054323344	4.37375	-22.41031896	0.071415152	-0.001624391	-0.025365488	0.022075055	-0.010262552	21.170111
2.50174E+11	185	1.427116356	0	0.05	0.084276729	0.515067155	0.158742869	0.41175	-7.115935257	0.031513449	0	0	0.018867925	0.050381373	-0.880435
2.50174E+11	191	0.287682072	-0.5427	0.46	-0.034751773	-0.532999715	0.045877298	0.097	-11.38629486	0	0.043958249	0.008028904	0.010638298	0	1.771999
2.50174E+11	198	1.203972804	-0.9426	-0.33	0	-0.673426297	-0.215740508	-0.51	16.12172091	-0.071631205	-0.027672956	0.003773585	0	0.061702128	0
2.50174E+11	124	-0.336472237	0.4305	4	0.001616209	2.747457335	0.021416118	4.35425	-15.2943837	0.039901703	-0.015060141	0	0.014825184	-0.010262552	19.398112
2.50174E+11	185	-0.15415068	-0.1939	0	0.097371967	0.970054441	0.125835642	0.39225	0	0	-0.01343575	0.025365488	0.011618054	0.050381373	-2.652434
2.50174E+11	188	0.538996501	0.7369	0.55	-0.007275133	0.699954567	0.0475982	0.18925	-8.397173153	-0.049440951	-0.01518278	0.027287221	0.011268648	0.065405832	2.885831
2.50174E+11	191	2.043073898	-1.9138	0.41	-0.021656535	-0.07801243	0.012970071	0.0775	-4.270359606	-0.031513449	0.030522499	0.033394392	0.003388427	0	0
2.50174E+11	195	-0.336472237	-0.7643	-0.37	-0.053571429	-0.233921116	-0.020541397	-0.616	39.51829861	0.017688679	0.017224627	-0.245860927	-0.007249872	-0.075797872	-4.756682
2.50174E+11	224	-0.336472237	0.544	0	-0.01583558	-0.45488765	-0.061537958	-0.35975	14.36034506	-0.056603774	0.024300099	0.006497564	-0.007249872	-0.043958249	4.870851
2.50174E+11	124	-0.336472237	0.2189	4	0.017971089	2.022960523	0.064814218	4.3455	-15.2943837	0.071415152	-0.033410894	-0.002069537	0.022075055	-0.01005992	19.398112
2.50174E+11	182	-0.15415068	-0.0798	0.31	-0.001502264	0.701325009	-4.59945E-05	0	-5.598559945	0.135511652	-0.042792793	-0.039597131	0	0.016666665	-4.714191
2.50174E+11	185	-0.15415068	0	0	0.113726847	0.245557629	0.169233743	0.3835	0	0.031513449	-0.031786503	0.023295952	0.018867925	0.050584005	-2.652434
2.50174E+11	197	0	-1.0098	-0.41	0.046116784	-0.269509526	-0.366603675	-0.473	22.35328465	-0.054964539	0.040540541	0.043736204	0	-0.054761907	-4.756682
2.50174E+11	198	0	-0.9178	-0.38	0.029450118	-0.942935823	-0.205249634	-0.53825	23.23765617	-0.071631205	-0.059459459	0.027069537	0	0.06190476	-1.771999
2.50174E+11	199	-0.336472237	-0.6156	-0.38	-0.03721655	-1.072244231	-0.127514933	-0.6265	3.791488552	-0.138297872	0.007207207	-0.039597131	0	0.06190476	-4.756682
2.50174E+11	200	0.251314428	0.3348	-0.34	-0.03721655	-1.193827078	-0.062565518	-0.59375	0.611157819	-0.138297872	0.08440019	-0.004509411	0	0.072431076	1.504626
2.50174E+11	217	-0.336472237	0.4019	0.18	-0.023132043	1.030783098	0.073882583	-0.38425	-4.7215016	0.030716213	-0.01345007	-0.006733281	0	0.073172366	2.375493
2.50174E+11	188	0.223143551	0.2221	0.745	-0.008891342	0.918393578	0.10556238	0.20875	-20.35401244	-0.06053872	-0.016036975	0.076719577	0.018518519	0.065405832	2.885831
2.50174E+11	191	2.079441542	-1.5505	0.605	-0.023272744	0.140426582	0.070934251	0.097	-16.22719889	-0.042611218	0.029668305	0.082826748	0.010638298	0	0
2.50174E+11	194	0.405465108	-1.1077	-0.235	-0.055187638	0.15621896	0.038848927	-0.5985	41.99748858	0.11909091	-0.008629567	-0.221428571	0	-0.038297872	-4.723317
2.50174E+11	195	0.405465108	-1.0447	-0.175	-0.055187638	-0.015482104	0.037422783	-0.5965	27.56145932	0.00659091	0.016370433	-0.196428571	0	-0.075797872	-4.756682
2.50174E+11	198	-0.133531393	-0.8046	-0.185	0.011479029	0	-0.190683555	-0.51	11.28081688	-0.114242423	-0.041962901	0.078571429	0	0.061702128	-1.771999
2.50174E+11	218	-0.287682072	0.0137	-0.095	-0.013520971	1.983804431	0.142469829	-0.41225	-13.80772611	-0.014242423	-0.108629568	0.136904762	0.083333333	-0.054964539	5.531278
2.50174E+11	219	0.753771802	-0.3245	-0.165	0.18010648	-1.048930234	-2.68283E-09	0.0195	12.39178518	0.054385028	0.244311609	-0.144957983	0	0.096996246	-4.756682
2.50174E+11	224	-0.470003629	-1.0384	0.195	-0.017451789	-0.236448638	-0.003573779	-0.34025	2.403505771	-0.067701543	0.023445905	0.05592992	0	-0.043958249	4.870851
2.50174E+11	227	0.753771802	0.1706	0.145	0.048979029	-0.270942969	-0.42811002	0.16225	11.17521946	0.402424243	-0.087796235	-0.029761904	0.020833333	-0.075797872	11.741234
2.50174E+11	124	0	0.7469	4.212903226	0	2.825469764	0.046686464	4.35425	-18.26169914	0.039901703	-0.042419903	0.002439877	0.022075055	-0.010262552	19.398112
2.50174E+11	191	0.451985124	-1.1396	0.622903226	-0.023272744	0	0.038240418	0.0775	-7.237675046	-0.031513449	0.003162737	0.035834269	0.010638298	0	0
2.50174E+11	195	0	-1.2045	-0.157096774	-0.055187638	-0.155908686	0.00472895	-0.616	36.55098317	0.017688679	-0.010135135	-0.24342105	0	-0.075797872	-4.756682
2.50174E+11	200	0.356674944	-0.5139	-0.127096774	-0.055187638	-0.391317837	-0.080693272	-0.585	-2.356157622	-0.169811321	0.075391181	3E-09	0	0.072228444	1.504626
2.50174E+11	219	-0.336472237	-0.1267	-0.147096774	0.18010648	-1.189356816	-0.032693836	0	21.38130902	0.065482797	0.217806041	-0.191950462	0	0.096996246	-4.756682
2.50174E+11	227	0	0.3684	0.162903226	0.048979029	-0.411369551	-0.460803852	0.14275	20.1647433	0.413522012	-0.114301802	-0.076754383	0.020833333	-0.075797872	11.741234
2.50174E+11	124	-0.182321557	0.8158	4.34	0.001616209	2.825469764	0.041957514	4.37375	-33.12554616	0.027894842	-0.032284768	0.049432356	0.022075055	-0.010262552	21.170111
2.50174E+11	185	1.15267951	0.8292	0.34	0.097371967	1.04806687	0.146377039	0.41175	-17.83116245	-0.012006861	-0.030660377	0.074797844	0.018867925	0.050381373	-0.880435
2.50174E+11	191	1.299282984	-0.8925	0.75	-0.021656535	0	0.033511468	0.097	-22.10152206	-0.04352031	0.013297872	0.082826748	0.010638298	0	1.771999
2.50174E+11	194	0	-0.9316	-0.09	-0.053571429	0.015792378	0.001426144	-0.5985	36.12316541	0.118181818	-0.025	-0.221428571	0	-0.038297872	-2.951318
2.50174E+11	195	0	-0.7643	-0.03	-0.053571429	-0.155908686	0	-0.5965	21.68713615	0.005681818	0	-0.196428571	0	-0.075797872	-2.984683
2.50174E+11	197	-0.182321557	0.1708	-0.07	0.029761904	0.532999715	-0.389460379	-0.44475	4.522122192	-0.098484849	0.041666667	0.095238096	0	-0.054964539	-2.984683
2.50174E+11	200	-0.182321557	-0.2283	0	-0.053571429	-0.391317837	-0.085422222	-0.5655	-17.22000463	-0.181818182	0.085526316	0.046992482	0	0.072228444	3.276625
2.50174E+11	219	0.15415068	0	-0.02	0.181722689	-1.189356816	-0.037422785	0.0195	6.517462009	0.053475936	0.227941176	-0.144957983	0	0.096996246	-2.984683
2.50174E+11	247	0	1.0765	-0.01	0.113095238	-0.86439657	-0.00472895	-0.254	57.7708099	-0.126262626	0.041666667	0.067460318	0.055555556	0.139479906	-2.984683
2.50174E+11	201	-0.336472237	1.2225	-0.14	-0.066120219	0.065755516	0.071954845	-0.55375	-29.62563031	-0.051547688	0.073806881	0.141176471	0.029411765	-0.035516094	-2.023515
2.50174E+11	219	-0.336472237	1.4042	-0.31	0.1691739	-0.812481596	0.003573781	0	9.988279406	0.036687606	0.220865704	-0.123529412	0	0.140954495	-8.588595
2.50174E+11	224	0	-0.6885	0.05	-0.02838437	0	4.70372E-09	-0.35975	0	-0.085398965	0	0.077358491	0	0	1.038938
2.50174E+11	227	0.538996501	-0.2355	0	0.038046449	-0.034494331	-0.424536236	0.14275	8.771713689	0.384726821	-0.111242139	-0.008333333	0.020833333	-0.031839623	7.909321
2.50174E+11	219	-0.182321557	0.6592	-0.31	0.152507233	-0.812481596	0.003573776	0.0195	9.988279406	0.096996246	0.220865704	-0.183596943	0	0.140954495	-9.108064
2.50174E+11	224	-0.182321557	-1.3731	0.05	-0.045051036	0	0	-0.34025	0	-0.025090325	0	0.017290961	0	0	0.519469
2.50174E+11	225	-0.182321557	0.1042	-0.38	0.117213115	0.074592091	-0.285864116	-0.378	171.3914471	0.461702128	-0.032075472	-0.060067531	0	-0.094339623	-9.030839
2.50174E+11	227	0.405465108	-0.1042	0	0.021379782	-0.034494331	-0.424536241	0.16225	8.771713689	0.445035461	-0.111242139	-0.068400864	0.020833333	-0.031839623	7.389852
2.50174E+11	200	-0.182321557	-0.5536	-0.29	-0.066666667	-0.014442617	-0.04442566	-0.3115	-15.09476378	-0.2	0.078450844	0.068421053	0	0.116186693	0
2.50174E+11	219	-0.182321557	0.0342	-0.31	0.168627451	-0.812481596	0.003573776	0.2735	8.642702865	0.035294118	0.220865704	-0.123529412	0	0.140954495	-6.261308
2.50174E+11	224	0.15415068	-1.5453	0.05	-0.028930818	0	0	-0.08625	-1.345576542	-0.086792453	0	0.077358491	0	0	3.366225
2.50174E+11	227	0	-0.6515	0	0.0375	-0.034494331	-0.424536241	0.41625	7.426137147	0.383333333	-0.111242139	-0.008333333	0.020833333	-0.031839623	10.236608
2.50174E+11	198	-0.182321557	0.7334	-0.33	0.001092897	0.236448638	-0.187109776	-0.522841667	8.877311109	-0.080392157	-0.065408805	0.066666667	0	0.094862604	-4.65783
2.50174E+11	224	0.15415068	-1.7624	0.05	-0.027837921	0	0	-0.353091667	0	-0.033851277	0	0.044025158	0	-0.010797773	1.98502
2.50174E+11	227	1.299282984	-0.1972	0	0.038592897	-0.034494331	-0.424536241	0.149408333	8.771713689	0.436274509	-0.111242139	-0.041666666	0.020833333	-0.042637396	8.855403
2.50174E+11	224	0	-1.0207	0.05	0	0	0	0	-1.492431176	-0.029649596	0.021437249	0.048787063	0	0	2.9307915
2.50174E+11	226	0.875468737	-0.5186	-0.34	-0.037735849	-0.343617726	0.128480003	-0.268	1.492431176	0	-0.039209653	-0.185714286	0.071428571	-0.022911052	-6.6967415
2.50174E+11	191	0.336472237	-0.0342	0.64	-0.023272744	0.37687522	0.070934253	0.080829167	-21.61556702	-0.028368795	0.012171746	0.112588652	0.010638298	0.012171746	0.7043235
2.50174E+11	219	0.182321557	0	-0.13	0.18010648	-0.812481596	0	0.003329167	7.003417053	0.068627451	0.22681505	-0.115196079	0	0.109167992	-4.0523585
2.50174E+11	190	0	0.2152	0.87	-0.017535393	1.4482663	0.073845798	0.55475	-37.92246435	-0.061373874	0	0.077702702	0.009009009	0.031786503	-1.865415
2.50174E+11	191	0.693147181	-0.5802	0.7	-0.021656535	0.37687522	0.070934253	0.351	-27.40241835	-0.049202128	0.012171746	0.112588652	0.010638298	0.043958249	0
2.50174E+11	195	0.826678573	-0.5791	-0.08	-0.053571429	0.220966534	0.037422785	-0.3425	16.38623986	0	-0.001126126	-0.166666667	0	-0.031839623	-4.756682
2.50174E+11	200	-0.336472237	-1.0072	-0.05	-0.053571429	-0.014442617	-0.047999436	-0.3115	-22.52090093	-0.1875	0.08440019	0.076754386	0	0.116186693	1.504626
2.50174E+11	219	0.762140052	0.1412	-0.07	0.181722689	-0.812481596	0	0.2735	1.216565718	0.047794118	0.22681505	-0.115196079	0	0.140954495	-4.756682
2.50174E+11	224	0.356674944	-1.1646	0.29	-0.01583558	0	-0.003573776	-0.08625	-8.771713689	-0.074292453	0.005949346	0.085691824	0	0	4.870851
2.50174E+11	225	0	-0.1706	-0.14	0.146428571	0.074592091	-0.289437892	-0.124	162.6197334	0.4125	-0.026126126	0.008333333	0	-0.094339623	-4.679457
2.50174E+11	227	0.619039208	0	0.24	0.050595238	-0.034494331	-0.428110017	0.41625	0	0.395833333	-0.105292793	0	0.020833333	-0.031839623	11.741234
2.50174E+11	246	-0.336472237	0.5525	-0.19	-0.053571429	-0.489141089	0.047052415	-0.3525	263.7056503	0.0125	0.073873874	0.308333333	0	-0.094339623	-4.756682
2.50174E+11	247	-0.336472237	0.4222	-0.06	0.113095238	-0.48752135	0.032693836	0	52.46991361	-0.131944444	0.040540541	0.097222222	0.055555556	0.183438155	-4.756682
2.50174E+11	210	0.15415068	0.9441	-0.34	0.016240933	-0.477531843	-0.244667244	-0.54875	-31.60476816	0.087107774	-0.114754098	-0.279448622	0.071428571	-0.101826579	-5.500993
2.50174E+11	219	-0.182321557	-0.1268	-0.31	0.18010648	-0.887073687	0	0	9.988279406	0.036687606	0.238187078	-0.174406605	0	0.13346754	-5.508995
2.50174E+11	224	0.773189888	-0.9798	0.05	-0.017451789	-0.074592091	-0.003573776	-0.35975	0	-0.085398965	0.017321374	0.026481298	0	-0.007486955	4.118538
2.50174E+11	191	-0.182321557	-0.0341	0.47	-0.018614209	0.28600906	0.070934253	0.08725	-21.61556702	-0.057535462	0.013297872	0.112588652	0.010638298	0.043958249	0
2.50174E+11	195	-0.182321557	-1.1029	-0.31	-0.050529103	0.130100374	0.037422785	-0.60625	22.1730912	-0.008333333	0	-0.166666667	0	-0.031839623	-4.756682
2.50174E+11	200	-0.182321557	-0.0636	-0.28	-0.050529103	-0.105308777	-0.047999436	-0.57525	-16.73404959	-0.195833334	0.085526316	0.076754386	0	0.116186693	1.504626
2.50174E+11	219	0.405465108	0	-0.3	0.184765015	-0.903347756	0	0.00975	7.003417053	0.039460785	0.227941176	-0.115196079	0	0.140954495	-4.756682
2.50174E+11	224	-0.182321557	-0.4679	0.06	-0.012793254	-0.09086616	-0.003573776	-0.35	-2.984862353	-0.082625787	0.007075472	0.085691824	0	0	4.870851
2.50174E+11	217	0	0.11665	0.53	-0.041103131	2.24466189	0.088448665	-0.160362903	-27.85356035	-0.030985915	-0.012323944	0.140221207	0	0.083232286	5.2675565
2.50174E+11	219	0.15415068	-0.00975	-0.01	0.18010648	-0.777987265	0	0.215137097	1.216565718	0.035294118	0.227941176	-0.049505388	0	0.107258798	-1.8646185
2.50174E+11	226	0.15415068	-1.74145	-0.04	-0.055187638	-0.309123395	0.124906227	-0.412612903	-5.786851336	-0.057142857	-0.053571429	-0.083118833	0.071428571	-0.056606749	-1.8646185
2.50174E+11	227	0.15415068	0.38665	0.3	0.048979029	0	-0.428110017	0.357887097	0	0.383333333	-0.104166667	0.065690691	0.020833333	-0.06553532	14.6332975
2.50174E+11	189	-0.693147181	-0.3563	-0.12	-0.041666667	0.802509241	-0.138654554	-0.28	38.67346693	-0.169811321	0.041666667	0.361827958	0	-0.031554397	-2.984683
2.50174E+11	190	0.530628251	-0.7837	0.87	-0.005630631	1.07139108	0.036423012	0.55475	-28.0149402	-0.043685195	0.001126126	0.06453066	0.009009009	0.011238397	-0.093416
2.50174E+11	191	2.140066163	-0.8645	0.7	-0.009751773	0	0.033511468	0.351	-17.4948942	-0.031513449	0.013297872	0.09941661	0.010638298	0.023410143	1.771999
2.50174E+11	194	1.568615918	-1.4733	-0.14	-0.041666667	0.015792378	0.001426144	-0.3445	40.72979327	0.130188679	-0.025	-0.20483871	0	-0.01488773	-2.951318
2.50174E+11	195	0.916290732	-1.3172	-0.08	-0.041666667	-0.155908686	0	-0.3425	26.29376401	0.017688679	0	-0.17983871	0	-0.05238773	-2.984683
2.50174E+11	198	-0.356674944	-0.0576	-0.09	0.025	-0.140426582	-0.228106338	-0.256	10.01312157	-0.103144654	-0.058333333	0.095161291	0	0.085112271	0
2.50174E+11	200	0.262364264	0.392	-0.05	-0.041666667	-0.391317837	-0.085422222	-0.3115	-12.61337678	-0.169811321	0.085526316	0.063582343	0	0.095638587	3.276625
2.50174E+11	218	-0.105360516	0	0	0	1.843377849	0.105047046	-0.15825	-15.07542142	-0.003144654	-0.125	0.153494624	0.083333333	-0.031554397	7.303277
2.50174E+11	219	1.193922468	-0.5529	-0.07	0.193627451	-1.189356816	-0.037422785	0.2735	11.12408987	0.065482797	0.227941176	-0.128368122	0	0.120406389	-2.984683
2.50174E+11	224	-0.693147181	0.0315	0.29	-0.003930818	-0.37687522	-0.040996561	-0.08625	1.135810462	-0.056603774	0.007075472	0.072519782	0	-0.020548107	6.64285
2.50174E+11	217	0.117783036	-0.6653	0.43	-0.048415493	0.761901259	0.088448665	-0.3755	-4.7215016	-0.066280033	0	0.074530516	0	0.111267606	0
2.50174E+11	218	1.011600912	-0.6653	-0.04	-0.020833333	0.771986769	0.142469832	-0.43175	-1.850886821	-0.068627451	-0.112676056	0.166666666	0.083333333	-0.016666667	3.155785
2.50174E+11	219	0.753771802	0	-0.11	0.172794118	-2.260747896	0	0	24.34862446	0	0.24026512	-0.115196079	0	0.135294118	-7.132175
2.50174E+11	223	0.485507816	-0.0116	0.46	0.194256757	0.975140667	-0.157166163	2.517	-13.06392552	0.264705882	0.022459079	-0.061936937	0	-0.059459459	1.45642
2.50174E+11	160	-0.09531018	-0.1639	-0.32	0.007312362	1.577099008	-0.225759834	-0.4166	44.6306208	-0.169014085	0.013888889	0.196302817	0	0	1.527435
2.50174E+11	163	-0.78845736	0.2669	0.03	-0.035579795	0.501437612	0.038028454	-0.23335	8.999753981	-0.149406242	-0.032679738	0.084783209	0.117647059	0.090686275	-4.763082
2.50174E+11	176	-0.606135804	0.0451	0.13	0.010386132	-0.931158599	-0.109985746	0.23015	4.166442116	-0.070653429	0.003642987	0.174786424	0	-0.043032787	0
2.50174E+11	177	-0.200670695	0.2285	-0.31	0.12128295	-0.702409447	0	0.0184	19.23824623	-0.051367026	-0.111111111	-0.013256007	0.117647059	-0.007352941	-4.416202
2.50174E+11	217	0.087011377	-0.7755	0.23	-0.041103131	0.761901259	0.05595728	-0.2891	-7.68881704	0	0.001564945	0	0	0.086267606	-0.978942
2.50174E+11	218	0.693147181	-0.7755	-0.24	-0.013520971	0.771986769	0.109978447	-0.34535	-4.818202262	-0.002347418	-0.111111111	0.09213615	0.083333333	-0.041666667	2.176843
2.50174E+11	219	0.820980552	-0.0921	-0.31	0.18010648	-2.260747896	-0.032491385	0.0864	21.38130902	0.066280033	0.241830065	-0.189726595	0	0.110294118	-8.111117
2.50174E+11	221	-0.78845736	-0.2138	-0.27	-0.055187638	-1.477175667	0.072423607	-0.4956	0	-0.026156942	-0.015873016	-0.128101945	0	0.255952381	-7.166725
2.50174E+11	223	1.036091932	-0.6283	0.26	0.201569119	0.975140667	-0.189657547	2.6034	-16.03124096	0.330985915	0.024024024	-0.136467453	0	-0.084459459	0.477478
2.50174E+11	217	-0.182321557	-0.5512	0.382580645	-0.044759312	0	0.088448665	-0.277	-2.870614778	-0.040698939	-0.001609658	0.128101945	0	0.083232286	0
2.50174E+11	219	0.606135804	0.0964	-0.157419355	0.176450299	-3.022649155	0	0.0985	26.19951128	0.025581094	0.238655462	-0.06162465	0	0.107258798	-7.132175
2.50174E+11	223	1.098612289	-1.1324	0.412580645	0.197912938	0.213239408	-0.157166163	2.6155	-11.2130387	0.290286976	0.020849421	-0.008365508	0	-0.087494779	1.45642
2.50174E+11	160	-0.336472237	0	-0.13	0.007312362	1.185345982	-0.228061725	-0.392954167	47.7006083	-0.169412703	0.012323944	0.196302817	0	-0.00303532	2.506377
2.50174E+11	189	-0.336472237	1.833	-0.17	-0.055187638	-0.660634865	-0.136025045	-0.443454167	52.00067357	-0.169412703	0.053990611	0.300469484	0	-0.044701987	-7.132175
2.50174E+11	217	1.455287233	-0.8889	0.42	-0.041103131	0.370148233	0.053655389	-0.265454167	-4.61882955	-0.000398618	0	0	0	0.083232286	0
2.50174E+11	218	-0.336472237	-0.7964	-0.05	-0.013520971	0.380233743	0.107676556	-0.321704167	-1.748214771	-0.002746036	-0.112676056	0.09213615	0.083333333	-0.044701987	3.155785
2.50174E+11	219	0.826678573	-0.409	-0.12	0.18010648	-2.652500922	-0.034793276	0.110045833	24.45129651	0.065881415	0.24026512	-0.189726595	0	0.107258798	-7.132175
2.50174E+11	223	-0.336472237	-0.0088	0.45	0.201569119	0.583387641	-0.191959438	2.627045833	-12.96125347	0.330587297	0.022459079	-0.136467453	0	-0.087494779	1.45642
2.50174E+11	124	-0.336472237	0.5637	4.02	0	0.992177425	0.04053137	4.35425	-13.44349688	0.039901703	-0.019960824	0.004663744	0.022075055	0	17.022619
2.50174E+11	190	0.619039208	-0.5058	0.6	-0.019151602	-0.761901259	0.034996868	0.28125	-12.93951879	-0.043685195	0.01345007	0.003172186	0.009009009	-0.001909194	-4.240908
2.50174E+11	217	1.232143681	-1.4006	0.2	-0.041103131	0	0.049599735	-0.3755	-2.870614778	-0.000797236	0	0	0	0.083232286	0
2.50174E+11	218	-0.15415068	-0.9209	-0.27	-0.013520971	0.01008551	0.103620902	-0.43175	0	-0.003144654	-0.112676056	0.09213615	0.083333333	-0.044701987	3.155785
2.50174E+11	219	1.882731247	-1.2009	-0.34	0.18010648	-3.022649155	-0.038848929	0	26.19951128	0.065482797	0.24026512	-0.189726595	0	0.107258798	-7.132175
2.50174E+11	223	0	0.248	0.23	0.201569119	0.213239408	-0.196015092	2.517	-11.2130387	0.330188679	0.022459079	-0.136467453	0	-0.087494779	1.45642
2.50174E+11	124	0.510825624	0.6539	4.29	-0.007312362	1.472010244	0.0793803	4.4467	-25.84689692	0.039901703	-0.019960824	0.07919426	0.022075055	0.001909194	17.022619
2.50174E+11	125	0	0.393	-0.12	0.104166667	0	-0.291410142	-0.2708	7.278649233	-0.003144654	0.053990611	-0.208333334	0.166666667	0.040540541	-7.132175
2.50174E+11	159	0.105360516	-0.2462	-0.08	0	3.792655552	-0.275891788	-0.4588	41.67921671	-0.044811321	-0.112676056	0.333333333	0	-0.063626126	-2.239212
2.50174E+11	161	-0.405465108	0.8312	0.81	-0.05297619	1.922700779	0.161210117	-0.00605	-22.49571897	0.21114106	0.001609658	-0.101190477	0.00952381	0.102445303	7.702944
2.50174E+11	190	-0.587786665	0.2831	0.87	-0.026463964	-0.28206844	0.073845798	0.3737	-25.34291883	-0.043685195	0.01345007	0.077702702	0.009009009	0	-4.240908
2.50174E+11	217	-0.405465108	-0.7529	0.47	-0.048415493	0.479832819	0.088448665	-0.28305	-15.27401482	-0.000797236	0	0.074530516	0	0.08514148	0
2.50174E+11	218	-0.587786665	-0.4679	0	-0.020833333	0.489918329	0.142469832	-0.3393	-12.40340004	-0.003144654	-0.112676056	0.166666666	0.083333333	-0.042792793	3.155785
2.50174E+11	219	1.386294361	-0.6143	-0.07	0.172794118	-2.542816336	0	0.09245	13.79611124	0.065482797	0.24026512	-0.115196079	0	0.109167992	-7.132175
2.50174E+11	223	0	0	0.5	0.194256757	0.693072227	-0.157166163	2.60945	-23.61643874	0.330188679	0.022459079	-0.061936937	0	-0.085585585	1.45642
2.50174E+11	124	-0.587786665	0.8621	4.29	-0.007312362	0.982091915	0.14070805	4.45275	-33.12554616	0.043046357	-0.032284768	0	0.022075055	0.00303532	16.043677
2.50174E+11	125	-0.117783036	0.2396	-0.12	0.104166667	-0.489918329	-0.230082391	-0.26475	0	0	0.041666667	-0.287527594	0.166666667	0.041666667	-8.111117
2.50174E+11	160	0.287682072	-1.2688	-0.08	0	0.805112239	-0.131940698	-0.4045	29.76677379	-0.166666667	0	0.191639073	0	0	1.527435
2.50174E+11	223	0.798507696	-0.4698	0.5	0.194256757	0.203153898	-0.095838412	2.6155	-30.89508798	0.333333333	0.010135135	-0.141131197	0	-0.084459459	0.477478
2.50174E+11	124	0.887303195	-0.1744	4.05	0.001616209	1.777402894	0.021416118	4.35425	-15.2943837	0.043046357	-0.033410894	0.037527594	0.022075055	0	19.398112
2.50174E+11	190	-0.15415068	-1.1083	0.63	-0.017535393	0.02332421	0.015881615	0.28125	-14.79040561	-0.040540541	0	0.036036036	0.009009009	-0.001909194	-1.865415
2.50174E+11	191	-0.336472237	0.2302	0.46	-0.021656535	-1.04806687	0.012970071	0.0775	-4.270359606	-0.028368795	0.012171746	0.070921986	0.010638298	0.010262552	0
2.50174E+11	219	0.356674944	0	-0.31	0.181722689	-2.237423686	-0.057964182	0	24.34862446	0.068627451	0.22681505	-0.156862745	0	0.107258798	-4.756682
2.50174E+11	124	1.838279485	-0.3037	4.29	0.019151602	1.776895145	0.008446046	4.35425	-28.34749617	0.043046357	-0.010076521	0.037527594	0.022075055	0	15.94222
2.50174E+11	125	-0.336472237	0.1629	-0.12	0.130630631	0.304884901	-0.362344395	-0.36325	4.778049986	0	0.063874914	-0.25	0.166666667	0.038631347	-8.212574
2.50174E+11	192	0.887303195	-0.5464	-0.14	-0.036036036	0	0.044202025	-0.58725	3.867287258	-0.066666667	-0.002791753	-0.233333333	0	-0.02803532	0.196395
2.50174E+11	193	-0.15415068	-0.7763	-0.15	-0.036036036	-0.09091927	-0.153192787	-0.63775	0	-0.166666667	0.23054158	0	0	0.094186902	0
2.50174E+11	219	0.451985124	0.7758	-0.07	0.199258082	-2.237931435	-0.070934253	0	11.295512	0.068627451	0.250149423	-0.156862745	0	0.107258798	-8.212574
2.50174E+11	124	-0.336472237	1.5116	3.82	0	1.754078684	0.008653254	4.35425	-11.0240241	0.040698939	-0.039072521	0.004663744	0.022075055	-0.010262552	19.398112
2.50174E+11	191	0.826678573	1.2086	0.23	-0.023272744	-1.07139108	0.000207207	0.0775	0	-0.030716213	0.006510119	0.038058136	0.010638298	0	0
2.50174E+11	193	-0.336472237	-0.0584	-0.62	-0.055187638	-0.113735731	-0.15298558	-0.63775	17.32347207	-0.169014085	0.201545581	-0.03286385	0	0.08392435	3.455892
2.50174E+11	217	1.349926717	-0.7051	0	-0.041103131	0.761901259	0.017721618	-0.3755	-0.451141994	0	-0.019111697	0	0	0.072969734	2.375493
2.50174E+11	218	-0.15415068	0.175	-0.47	-0.013520971	0.771986769	0.071742786	-0.43175	2.419472784	-0.002347418	-0.131787753	0.09213615	0.083333333	-0.054964539	5.531278
2.50174E+11	219	1.488077055	-0.2887	-0.54	0.18010648	-2.260747896	-0.070727046	0	28.61898407	0.066280033	0.221153424	-0.189726595	0	0.096996246	-4.756682
2.50174E+11	223	0	0.8119	0.03	0.201569119	0.975140667	-0.227893209	2.517	-8.793565918	0.330985915	0.003347383	-0.136467453	0	-0.097757331	3.831913
2.50174E+11	124	1.145132304	0.4052	4.05	-0.001955219	1.754078684	0.0793803	4.35425	-15.92669984	0.039901703	-0.033410894	0.037527594	0.022075055	0	19.398112
2.50174E+11	190	0.538996501	-0.9687	0.63	-0.021106821	0	0.073845798	0.28125	-15.42272175	-0.043685195	0	0.036036036	0.009009009	-0.001909194	-1.865415
2.50174E+11	193	0	-0.6489	-0.39	-0.057142857	-0.113735731	-0.082258534	-0.63775	12.42079633	-0.169811321	0.207207207	0	0	0.094186902	3.455892
2.50174E+11	219	0.619039208	-0.3376	-0.31	0.178151261	-2.260747896	0	0	23.71630832	0.065482797	0.22681505	-0.156862745	0	0.107258798	-4.756682
2.50174E+11	219	0.510825624	-0.1304	-0.035	0.172794118	-2.102373749	-0.026788299	0	22.13672212	0.060768501	0.223211447	-0.053259142	0	0.092281546	-3.8239745
2.50174E+11	190	2.508437147	-1.051	0.8	0	1.055598702	0.034996868	0.30075	-14.79040561	-0.043685195	0	0.064445127	0.009009009	0	0
2.50174E+11	191	0	0.0107	0.63	-0.004121142	-0.015792378	0.032085324	0.097	-4.270359606	-0.031513449	0.012171746	0.099331077	0.010638298	0.012171746	1.865415
2.50174E+11	194	-0.15415068	-0.1672	-0.21	-0.036036036	0	0	-0.5985	53.95432787	0.130188679	-0.026126126	-0.204924243	0	-0.026126126	-2.857902
2.50174E+11	217	0.826678573	-0.1722	0.4	-0.021951529	1.817499961	0.049599735	-0.356	-4.7215016	-0.000797236	-0.01345007	0.061272941	0	0.08514148	4.240908
2.50174E+11	218	0.826678573	0.215	-0.07	0.005630631	1.827585471	0.103620902	-0.41225	-1.850886821	-0.003144654	-0.126126126	0.153409091	0.083333333	-0.042792793	7.396693
2.50174E+11	219	0.99852883	-0.1513	-0.14	0.199258082	-1.205149194	-0.038848929	0.0195	24.34862446	0.065482797	0.22681505	-0.128453655	0	0.109167992	-2.891267
2.50174E+11	223	0.451985124	1.4764	0.43	0.220720721	2.030739369	-0.196015092	2.5365	-13.06392552	0.330188679	0.009009009	-0.075194513	0	-0.085585585	5.697328
2.50174E+11	124	1.178654996	-0.3427	4.05	0.006643948	1.776895145	0.04053137	4.35425	-15.2943837	0.040698939	-0.033410894	0.070860927	0.022075055	0.001909194	19.398112
2.50174E+11	159	-0.287682072	0.1997	-0.32	0.01395631	4.097540453	-0.314740717	-0.55125	52.23172993	-0.044014085	-0.126126126	0.325	0	-0.063626126	0.136281
2.50174E+11	190	2.154664963	-0.9793	0.63	-0.012507654	0.022816461	0.034996868	0.28125	-14.79040561	-0.042887959	0	0.069369369	0.009009009	0	-1.865415
2.50174E+11	191	1.386294361	0.1768	0.46	-0.016628796	-1.048574619	0.032085324	0.0775	-4.270359606	-0.030716213	0.012171746	0.104255319	0.010638298	0.012171746	0
2.50174E+11	192	-0.133531393	-1.0288	-0.38	-0.04854369	0	0.076287349	-0.58725	16.92039973	-0.069014085	-0.026126126	-0.2	0	-0.026126126	3.652287
2.50174E+11	193	-0.470003629	-1.1109	-0.39	-0.04854369	-0.09091927	-0.121107463	-0.63775	13.05311247	-0.169014085	0.207207207	0.033333333	0	0.096096096	3.455892
2.50174E+11	219	1.504077397	-0.0533	-0.31	0.186750428	-2.237931435	-0.038848929	0	24.34862446	0.066280033	0.22681505	-0.123529412	0	0.109167992	-4.756682
2.50174E+11	223	0.223143551	0.8588	0.26	0.208213067	0.997957128	-0.196015092	2.517	-13.06392552	0.330985915	0.009009009	-0.07027027	0	-0.085585585	3.831913
2.50174E+11	124	0.510825624	-0.7315	3.92	0	1.754078684	0.008446046	4.27675	-13.44349688	0.043046357	-0.033410894	0.001491558	0.013066046	0	19.398112
2.50174E+11	160	0	0.3706	-0.45	0.007312362	1.577099008	-0.264202702	-0.5805	49.44882307	-0.166666667	-0.001126126	0.193130631	-0.009009009	-0.00303532	4.88187
2.50174E+11	190	0.693147181	-1.1609	0.5	-0.019151602	0	0.002911544	0.20375	-12.93951879	-0.040540541	0	0	0	-0.001909194	-1.865415
2.50174E+11	191	0.693147181	0	0.33	-0.023272744	-1.07139108	0	0	-2.419472784	-0.028368795	0.012171746	0.03488595	0.001629289	0.010262552	0
2.50174E+11	218	-0.182321557	0.9352	-0.37	-0.013520971	0.771986769	0.071535578	-0.50925	0	0	-0.126126126	0.088963964	0.074324324	-0.044701987	5.531278
2.50174E+11	219	0	0.3194	-0.44	0.18010648	-2.260747896	-0.070934253	-0.0775	26.19951128	0.068627451	0.22681505	-0.192898781	-0.009009009	0.107258798	-4.756682
2.50174E+11	124	0.619039208	0.0067	3.919516129	0.019151602	1.776895145	0.006990274	4.27675	-11.0240241	0.083586898	-0.033410894	0	0.016948736	0	19.398112
2.50174E+11	159	0	0.62015	-0.450483871	0.026463964	4.097540453	-0.348281813	-0.62875	56.50208954	-0.001126126	-0.126126126	0.254139073	-0.00512632	-0.06553532	0.136281
2.50174E+11	189	0.133531393	-0.9543	-0.490483871	-0.036036036	-0.246065378	-0.173621794	-0.631	56.16836113	-0.126126126	0.040540541	0.29580574	-0.00512632	-0.044701987	-4.756682
2.50174E+11	190	0.451985124	-1.0402	0.499516129	0	0.022816461	0.001455772	0.20375	-10.520046	0	0	-0.001491558	0.00388269	-0.001909194	-1.865415
2.50174E+11	191	0.133531393	0	0.329516129	-0.004121142	-1.048574619	-0.001455772	0	0	0.012171746	0.012171746	0.033394392	0.005511979	0.010262552	0
2.50174E+11	192	-0.336472237	-0.6381	-0.510483871	-0.036036036	0	0.042746253	-0.66475	21.19075933	-0.026126126	-0.026126126	-0.270860927	-0.00512632	-0.02803532	3.652287
2.50174E+11	218	0	1.0593	-0.370483871	0.005630631	0.79480323	0.070079806	-0.50925	2.419472784	0.040540541	-0.126126126	0.087472406	0.078207014	-0.044701987	5.531278
2.50174E+11	219	-0.15415068	0.2887	-0.440483871	0.199258082	-2.237931435	-0.072390026	-0.0775	28.61898407	0.109167992	0.22681505	-0.194390339	-0.00512632	0.107258798	-4.756682
2.50174E+11	124	0.980829253	-0.4129	3.42	0	0.778938017	0	3.962	-1.838230771	0	-0.007284768	0	0.00320713	0.001909194	13.866834
2.50174E+11	192	-0.182321557	0	-1.01	-0.055187638	-0.997957128	0.035755979	-0.9795	30.37655266	-0.109713024	0	-0.270860927	-0.018867925	-0.026126126	-1.878991
2.50174E+11	124	2.319114395	-1.286	4.05	0.000425733	1.777149018	0.008446046	4.27675	-16.22993592	0.043046357	-0.007284768	0.011291748	0.019694103	0.000954597	16.277979
2.50174E+11	190	1.299282984	-1.2027	0.63	-0.018725869	0.023070334	0.002911544	0.20375	-15.72595783	-0.040540541	0.026126126	0.00980019	0.006628057	-0.000954597	-4.985548
2.50174E+11	191	0.980829253	0	0.46	-0.022847011	-1.048320747	0	0	-5.205911828	-0.028368795	0.038297872	0.04468614	0.008257346	0.011217149	-3.120133
2.50174E+11	192	1.203972804	-1.5587	-0.38	-0.054761905	0.000253872	0.044202025	-0.66475	15.9848475	-0.066666667	0	-0.25956918	-0.002380953	-0.027080723	0.532154
2.50174E+11	124	0.538996501	0	0.165	0	0	0	0.162125	-0.182972156	0	0	0	0	0	0
2.50174E+11	189	-0.336472237	-1.0645	-4.245	-0.055187638	-2.022960523	-0.180612069	-4.745625	67.00941307	-0.209713024	0.073951435	0.29580574	-0.022075055	-0.044701987	-24.154794
2.50174E+11	182	-0.171850257	-0.3768	0.31	-0.047619046	0.45576738	-0.062092962	-0.2265	-5.598559945	0.093809524	-0.01100629	-0.037527594	0	0	-2.061757
2.50174E+11	185	1.044545067	0	0	0.067610065	0	0.107186776	0.157	0	-0.010188679	0	0.025365488	0.018867925	0.03391734	0
2.50174E+11	124	-0.182321557	0.5155	3.69	0	1.321635514	0	3.962	-9.695823757	0	0	0	0.00320713	-0.026726585	22.050546
2.50174E+11	185	-0.182321557	0	0	0.095755758	0	0.104419525	0.203	0	0	0.001624391	0	0	0.03391734	0
2.50174E+11	191	-0.182321557	0.8077	0.41	-0.023272744	-1.04806687	-0.008446046	-0.11175	-4.270359606	-0.031513449	0.04558264	0.008028904	-0.008229627	-0.016464033	2.652434
2.50174E+11	124	2.163323026	-0.0714	3.79	0	1.777402894	0.006990274	4.165	-9.695823757	0.019950852	0	0	0.004217912	-0.026726585	21.6570365
2.50174E+11	182	1.252762968	-0.2233	0.1	-0.019473352	0.45576738	-0.057869939	-0.1805	0	0.084047352	-0.009381899	-0.037527594	-0.017857143	0	-2.4552665
2.50174E+11	185	0.875468737	0	-0.21	0.095755758	0	0.111409799	0.203	5.598559945	-0.019950852	0.001624391	0.025365488	0.001010782	0.03391734	-0.3935095
2.50174E+11	188	-0.510825624	0.7903	0.34	-0.008891342	-0.270099874	0.033172357	0	-2.798613208	-0.069391803	-0.000122639	0.027287221	0.000661376	0.048941799	5.1447555
2.50174E+11	124	0.693147181	0	3.79	0.018820995	1.754078684	0.008446046	4.220875	-6.897210549	0.071415152	-0.032847831	0	0.013066046	0	19.398112
2.50174E+11	189	0	-1.0601	-0.62	-0.036366643	-0.268881839	-0.172166022	-0.686875	60.29517467	-0.138297872	0.041103604	0.29580574	-0.009009009	-0.044701987	-4.756682
2.50174E+11	124	-0.336472237	0	3.59	0.000425728	1.754078684	0.008446046	4.2115	-11.0240241	0.039901703	0	-0.005329553	0.011436757	0	16.043677
2.50174E+11	124	0.980829253	-1.4173	3.45	0	0	0	1.83725	-2.230458178	0	0	0	0.00320713	0	9.319675
2.50174E+11	124	1.263692039	0	0.112	0	0	0	0.1086125	-0.121141891	0	0	0	0	0	0
2.50174E+11	124	0	0	1.89	0	0	0	2.143125	-3.63157743	0	0	0	0	0	7.2636305
2.50174E+11	191	0.182321557	0.3439	-1.7	-0.023272744	-2.825469764	-0.008446046	-2.133625	7.392446666	-0.071415152	0.04558264	0.033394392	-0.011436757	0.010262552	-12.1344815
2.50174E+11	193	0	-0.5044	-2.55	-0.055187638	-1.867814415	-0.161638833	-2.848875	24.71591874	-0.209713024	0.240618101	-0.037527594	-0.022075055	0.094186902	-8.6785895
2.50174E+11	124	0	-1.41445	3.81	0	0	0.032103875	3.962	-6.599139634	0	0	0	0.014932195	0	12.8496035
2.50174E+11	159	0	0.22545	-0.56	0.007312362	2.320645308	-0.323168212	-0.9435	60.926974	-0.084713024	-0.092715232	0.254139073	-0.00714286	-0.06553532	-6.4122275
2.50174E+11	124	1.540445041	-1.2472	3.79	0	0.088489838	0.003477458	4.09925	-10.7984531	0.014856512	0	0	0.002224426	0	15.0412205
2.50174E+11	125	0.606135804	0.1831	-0.62	0.111479029	-1.383520406	-0.367312983	-0.61825	22.32709306	-0.028189845	0.073951435	-0.287527594	0.146816038	0.038631347	-9.1135735
2.50174E+11	124	1.203972804	0	0.33	0	0	0	0.32425	-0.365944311	0	0	0	0	0	0
2.50174E+11	160	-0.182321557	2.2499	-4.04	0.007312362	-0.176979676	-0.272648749	-4.533	62.52637564	-0.209713024	0.032284768	0.191639073	-0.022075055	-0.00303532	-14.516242
2.50174E+11	191	-0.182321557	1.8545	-3.26	-0.023272744	-2.825469764	-0.008446046	-3.9525	10.65807978	-0.071415152	0.04558264	0.033394392	-0.011436757	0.010262552	-19.398112
2.50174E+11	124	0.336472237	0.9325	4	0	1.77740289	0	4.0335	-9.695823757	0.029713024	0	0	0.003556536	-0.026726585	22.050546
2.50174E+11	182	0	-0.1584	0.31	-0.019473352	0.455767376	-0.064860213	-0.312	0	0.093809524	-0.009381899	-0.037527594	-0.018518519	0	-2.061757
2.50174E+11	188	0.182321557	0.7554	0.55	-0.008891342	-0.270099878	0.026182083	-0.1315	-2.798613208	-0.05962963	-0.000122639	0.027287221	0	0.048941799	5.538265
2.50174E+11	124	1.278405399	0	3.71	0	1.321635514	0.004505981	4.119	-9.695823757	0	0	0	0.00320713	-0.026726585	22.050546
2.50174E+11	182	-0.451985124	-1.0688	0.02	-0.019473352	0	-0.060354232	-0.2265	0	0.0640965	-0.009381899	-0.037527594	-0.018867925	0	-2.061757
2.50174E+11	185	-0.318453731	-0.0577	-0.29	0.095755758	-0.45576738	0.108925505	0.157	5.598559945	-0.039901703	0.001624391	0.025365488	0	0.03391734	0
2.50174E+11	188	-1.481604541	0.2481	0.26	-0.008891342	-0.725867254	0.030688063	-0.046	-2.798613208	-0.089342654	-0.000122639	0.027287221	-0.000349406	0.048941799	5.538265
2.50174E+11	124	1.098612289	-1.4159	3.69	0.000212864	1.321635514	0	4.0175	-9.695823757	0	0	0	0.003556536	-0.026726585	19.398112
2.50174E+11	182	0.587786665	-1.0219	0	-0.019260488	0	-0.064860213	-0.328	0	0.0640965	-0.009381899	-0.037527594	-0.018518519	0	-4.714191
2.50174E+11	185	0.538996501	0	0	0.010943396	0	0.09535116	0.203	0	0	0	0.025365488	0	0	0
2.50174E+11	124	-0.182321557	1.50545	4	0	1.777402894	0	4.18825	-14.04991814	0.034807364	-0.000812196	0	0.00320713	-0.060643925	22.050546
2.50174E+11	185	1.609437912	-0.12975	0	0.095755758	0	0.104419525	0.22625	1.244465558	-0.005094339	0.000812196	0.025365488	0	0	0
2.50174E+11	183	-0.182321557	-2.22315	-0.43	-0.05476191	-0.073666029	-0.07258251	-0.6375	-19.95185675	-0.08	0	-0.069369369	0	0.15227273	-2.984683
2.50174E+11	184	-0.182321557	-1.0666	-0.43	0.04523809	-0.875870375	-0.527486368	-0.522	216.6575863	0.52	-0.1	-0.069369369	0	-0.14772727	-1.23577
2.50174E+11	185	2.890371758	-1.5456	0	0.096181486	0.176253071	0.144950895	0.3835	0	-0.010188679	-0.005660377	0.026857046	0.018867925	0.040951975	-0.880435
2.50174E+11	186	-0.182321557	-2.0983	-0.31	-0.009307365	0	-0.125335102	-0.41325	10.97421495	0.047272727	-0.009090909	-0.233005733	0	0.35227273	-2.984683
2.50174E+11	187	0.15415068	-1.8598	-0.09	-0.009307365	-0.754781867	-0.199877228	-0.342	-2.488931116	0.001818182	0.013636364	-0.051187551	0	0.10227273	2.167275
2.50174E+11	188	0	-1.5683	0.55	-0.008465614	-0.093846803	0.066713453	0.1805	-8.397173153	-0.05962963	-0.007407407	0.028778779	0.018518519	0.055976434	4.65783
2.50174E+11	198	0	-0.8378	-0.38	0.011904757	-1.012240381	-0.229532482	-0.53825	23.23765617	-0.113333333	-0.033333333	0.030630631	0	0.05227273	0
2.50174E+11	182	0.223143551	-0.2724	0.33	-0.017857143	0.45576738	-0.064860213	-0.134	-5.598559945	0.093809524	-0.009381899	-0.037527594	-0.008602151	-0.03391734	-2.061757
2.50174E+11	185	2.094945728	-0.4143	0.02	0.097371967	0	0.104419525	0.2495	0	-0.010188679	0.001624391	0.025365488	0.010265774	0	0
2.50174E+11	186	0.318453731	-0.7741	-0.29	-0.008116884	-0.176253071	-0.165866473	-0.54725	10.97421495	0.047272727	-0.001806141	-0.234497291	-0.008602151	0.311320755	-2.104248
2.50174E+11	124	0.619039208	1.8825	4	-0.001955219	1.777402894	0	4.165	-15.2943837	0	-0.001624391	0	0.00320713	-0.026726585	22.050546
2.50174E+11	185	2.344549292	-0.1643	0	0.093800539	0	0.104419525	0.203	0	-0.039901703	0	0.025365488	0	0.03391734	0
2.50174E+11	185	1.287854288	0	0	0.098359189	0	0.108925505	0.285525	2.152312959	-0.010188679	0	0.025365488	0.009601516	0	-2.652434
2.50174E+11	191	-0.287682072	1.555	0.41	-0.020669313	-1.04806687	-0.003940066	-0.029225	-2.118046646	-0.041702128	0.043958249	0.033394392	0.001371889	-0.050381373	0
2.50174E+11	185	0.826678573	0	0.03	0.088443396	0	0.104419525	0.203	0	0	0	0.025365488	0.008229627	0	0
2.50174E+11	182	0.510825624	0.0089	0.35	-0.011472322	0.66667273	-0.026423567	0.06075	-3.747673124	0.103998203	-0.01100629	-0.037527594	0	-0.03391734	-4.714191
2.50174E+11	185	0.773189888	0	0.04	0.103756788	0.21090535	0.14285617	0.44425	1.850886821	0	0	0.025365488	0.018867925	0	-2.652434
2.50174E+11	186	-0.182321557	-0.6118	-0.27	-0.001732063	0.034652279	-0.127429827	-0.3525	12.82510177	0.057461406	-0.003430532	-0.234497291	0	0.311320755	-4.756682
2.50174E+11	203	0.287682072	-0.8072	-0.19	-0.047186608	-0.516413828	-0.333482312	-0.51675	-6.099148677	-0.136477988	0.005660377	0.129139073	0	0.011320755	-4.74576
2.50174E+11	182	-0.693147181	-1.88665	0.434666667	-0.019473352	1.386802318	0.014520087	0.3285	-12.72340635	0.078687574	-0.016666667	0.033333333	0	0.026025591	-2.942192
2.50174E+11	184	0.993251773	-2.75785	-0.305333333	0.044812362	-0.121088508	-0.488637439	-0.1935	209.5327399	0.50487805	-0.1	0	0	-0.128736314	-1.23577
2.50174E+11	185	2.091864062	-1.82205	0.124666667	0.095755758	0.931034938	0.183799824	0.712	-7.124846407	-0.025310629	-0.005660377	0.096226415	0.018867925	0.059942931	-0.880435
2.50174E+11	186	0	-2.42655	-0.185333333	-0.009733093	0.754781867	-0.086486173	-0.08475	3.849368539	0.032150777	-0.009090909	-0.163636364	0	0.371263686	-2.984683
2.50174E+11	187	0	-2.73215	0.034666667	-0.009733093	0	-0.161028298	-0.0135	-9.613777523	-0.013303768	0.013636364	0.018181818	0	0.121263686	2.167275
2.50174E+11	188	0.182321557	-2.10155	0.674666667	-0.008891342	0.660935064	0.105562382	0.509	-15.52201956	-0.07475158	-0.007407407	0.098148148	0.018518519	0.07496739	4.65783
2.50174E+11	198	0.09531018	-1.11415	-0.255333333	0.011479029	-0.257458514	-0.190683552	-0.20975	16.11280976	-0.128455283	-0.033333333	0.1	0	0.071263686	0
2.50174E+11	185	1.540445041	0	0.030333333	0.095755758	0.270099874	0.107896983	0.2495	0	-0.010188679	0	0.025365488	0.014106015	0.022012578	-3.04771
2.50174E+11	187	-0.182321557	-1.2008	-0.059666667	-0.009733093	-0.660935064	-0.23693114	-0.476	-2.488931116	0.001818182	0.019296741	-0.052679109	-0.00476191	0.083333333	0
2.50174E+11	188	0.693147181	-0.5615	0.580333333	-0.008891342	0	0.029659541	0.0465	-8.397173153	-0.05962963	-0.00174703	0.027287221	0.013756609	0.037037037	2.490555
2.50174E+11	202	0	-1.9249	-0.359666667	-0.055187638	-0.908319419	-0.004159068	-0.7785	6.179256652	-0.037142857	-0.094339623	-0.228003784	-0.00476191	-0.023809524	1.18749
2.50174E+11	182	0	0.009	0.31	-0.019473352	0.725867254	-0.057223687	-0.135	-3.109628829	0.103998203	-0.01100629	-0.037527594	-0.00952381	-0.03391734	-5.109467
2.50174E+11	185	1.673976434	0	0	0.095755758	0.270099874	0.112056051	0.2485	2.488931116	0	0	0.025365488	0.009344115	0	-3.04771
2.50174E+11	187	0	-0.9634	-0.09	-0.009733093	-0.660935064	-0.232772072	-0.477	0	0.012006861	0.019296741	-0.052679109	-0.00952381	0.061320755	0
2.50174E+11	188	-0.182321557	-0.6468	0.55	-0.008891342	0	0.033818609	0.0455	-5.908242037	-0.049440951	-0.00174703	0.027287221	0.008994709	0.015024459	2.490555
2.50174E+11	202	0	-1.585	-0.39	-0.055187638	-0.908319419	0	-0.7795	8.668187769	-0.026954178	-0.094339623	-0.228003784	-0.00952381	-0.045822102	1.18749
2.50174E+11	182	-0.182321557	-0.0659	0.31	-0.019473352	0.632020451	-0.056414167	-0.135	-3.109628829	0.093809524	-0.01100629	-0.037527594	0	-0.03391734	-5.109467
2.50174E+11	185	2.100060829	0	0	0.095755758	0.176253071	0.112865571	0.2485	2.488931116	-0.010188679	0	0.025365488	0.018867925	0	-3.04771
2.50174E+11	187	0.287682072	-0.9634	-0.09	-0.009733093	-0.754781867	-0.231962552	-0.477	0	0.001818182	0.019296741	-0.052679109	0	0.061320755	0
2.50174E+11	188	1.642227735	-0.67	0.55	-0.008891342	-0.093846803	0.034628129	0.0455	-5.908242037	-0.05962963	-0.00174703	0.027287221	0.018518519	0.015024459	2.490555
2.50174E+11	97	-0.182321557	-2.4382	0	-0.019607843	-0.057013681	0.042634145	-0.045	-16.28550028	0	0.024931827	0.019607843	0	0.121848739	-3.348035
2.50174E+11	202	-0.182321557	-2.8669	-0.2	-0.019607843	0	0	-0.1225	6.179256652	-0.033613445	-0.092715232	-0.19047619	0	0	2.991413
2.50174E+11	96	0.78845736	-1.9654	-0.01	-0.045454545	-0.065340627	0.039301451	-0.170395161	0.01214992	0.156862745	-0.001683502	-0.075757576	0	0.045454545	-2.507145
2.50174E+11	97	0.693147181	-2.681	0	-0.045454545	-0.046939522	0.043443665	-0.179395161	-20.46029754	0	0.025054466	0.034759358	0	0.098039215	-3.345115
2.50174E+11	188	0.693147181	-1.4169	0.74	0.000841751	0.918393578	0.034628129	0.568104839	-12.57197041	-0.056100218	0	0.07996633	0.018518519	0.037037037	4.297398
2.50174E+11	91	-0.182321557	-2.7653	-0.1	-0.046296296	-0.020729698	0.008891131	-0.4195	5.687611964	0.120826709	-0.011511512	0	0	-0.026517083	0
2.50174E+11	96	-0.182321557	-2.7653	-0.14	-0.046296296	-0.018401105	0.015568504	-0.43275	4.186947176	0.156862745	-0.001683502	-0.081900082	0	0.023441967	-2.507145
2.50174E+11	96	-0.182321557	-2.21435	-0.04	-0.040584416	-0.018401105	0.006677373	-0.095625	0	0.123620309	-0.001744821	-0.081900082	0	0.023441967	-2.507145
2.50174E+11	185	0.15415068	0.0756	0.09	0.105488851	0.931034938	0.087169886	0.7255	4.7215016	0	0.001624391	0.043285239	0.018867925	0	-1.240867
2.50174E+11	188	0	-0.4778	0.64	0.000841751	0.660935064	0.008932444	0.5225	-3.675671553	-0.049440951	-0.000122639	0.045206972	0.018518519	0.015024459	4.297398
2.50174E+11	97	0	-2.2054	-0.03	0	0	0.010819588	-0.02225	-16.28550028	-0.005347594	0.025054466	0.028616852	0	0.076026637	-2.104248
2.50174E+11	202	0	-1.4103	-0.23	0	0.057013681	-0.031814558	-0.09975	6.179256652	-0.038961039	-0.092592593	-0.181467181	0	-0.045822102	4.2352
2.50174E+11	188	0	-1.2407	0.535	-0.008891342	-0.270099874	0.026182083	0.02275	-2.660989397	-0.052770585	-0.00174703	0.027287221	0.000330688	0.037457504	2.8176905
2.5025E+11	176	-0.287682072	0.4669	0.4	0.033658876	0.546017068	-0.156874661	0.62175	-15.99830119	-0.044496487	0.019516003	0.163625116	0	-0.225725095	4.434797
2.5025E+11	221	0.753771802	0	0	-0.031914894	0	0.025534692	-0.104	-20.1647433	0	0	-0.139263253	0	0.073260073	-2.731928
2.5025E+11	222	0.559615788	-0.3499	0.02	0.098519889	-0.050641251	0.116655194	0.374	3.923341022	0.0310559	0.078674948	0.057424118	0.043478261	-0.177257525	0
2.5025E+11	228	-0.287682072	-0.611	-0.08	-0.031914894	0.470242705	-0.077055132	-0.06525	15.03877478	0.010989011	-0.018315018	0.084179971	0	0	-0.924511
2.5025E+11	221	1.223775432	-0.8327	0	-0.053571429	0	0.062543289	-0.104	-20.1647433	-0.023809527	-5E-09	-0.053571429	0	0.169684775	-2.731928
2.5025E+11	222	0.262364264	-0.9947	0.02	0.076863354	-0.050641251	0.153663792	0.374	3.923341022	0.007246373	0.078674943	0.143115942	0.043478261	-0.080832823	0
2.5025E+11	221	0.916290732	0	0	0	0	0	-0.000466667	-14.55151045	0	0	0	0	0.073260073	0
2.5025E+11	160	-0.336472237	1.8609	-0.05	0.026463964	3.054274675	-0.285257478	0	24.4658775	-0.151666667	0.029761905	0.270833333	0	-0.152777778	6.886743
2.5025E+11	221	1.272965676	0	0	-0.036036036	0	0.012925962	-0.079	-20.1647433	-0.008809524	0	-0.053571429	0	0.103174603	-1.807417
2.5025E+11	222	0.451985124	-0.1115	0.02	0.094398747	-0.050641251	0.104046465	0.399	3.923341022	0.022246376	0.078674948	0.143115942	0.043478261	-0.147342995	0.924511
2.5025E+11	227	0	1.4554	0.27	0.068130631	-0.005584964	-0.520099046	0.64575	0	0.431666666	-0.074404762	0	0.020833333	-0.215277778	13.746107
2.5025E+11	228	-0.336472237	0.102	-0.08	-0.036036036	0.470242705	-0.089663861	-0.04025	15.03877478	0.002179487	-0.018315018	0.169871795	0	0.02991453	0
2.5025E+11	221	1.824549292	-0.4255	0	-0.037735849	0	0.008285053	-0.1845	-20.1647433	-0.010989011	0	-0.095238095	0	0.177248677	-2.403643
2.5025E+11	222	0.693147181	-0.1045	0.02	0.092698934	-0.050641251	0.099405556	0.2935	3.923341022	0.020066889	0.078674948	0.101449276	0.043478261	-0.073268921	0.328285
2.5025E+11	227	-0.510825624	1.5473	0.27	0.066430818	-0.005584964	-0.524739955	0.54025	0	0.429487179	-0.074404762	-0.041666666	0.020833333	-0.141203704	13.149881
2.5025E+11	163	-0.470003629	1.1287	0.3	-0.084558824	1.978613279	0.068194671	0	-11.16498932	-0.154305197	-0.021568627	0.159313725	0.117647059	0.085251492	-0.328285
2.5025E+11	219	-0.287682072	0.8653	-0.04	0.131127451	-0.783572229	-0.002325168	0.31975	1.216565718	0.061381078	0.252941176	-0.115196079	0	0.104859335	-3.67632
2.5025E+11	221	2.970414466	-1.4298	0	-0.104166667	0	0.102589824	-0.26225	-20.1647433	-0.031055897	-0.004761905	-0.053571429	0	0.250517598	-2.731928
2.5025E+11	222	1.634130525	-1.2597	0.02	0.026268116	-0.050641251	0.193710326	0.21575	3.923341022	3E-09	0.073913043	0.143115942	0.043478261	0	0
2.5025E+11	223	-0.470003629	0.3291	0.53	0.15259009	2.452316334	-0.159491331	2.83675	-36.19598427	0.32608696	0.035135135	-0.061936937	0	-0.089894242	4.912275
2.5025E+11	227	0.628608659	0.6271	0.27	0	-0.005584964	-0.430435185	0.4625	0	0.409420293	-0.079166667	0	0.020833333	-0.067934783	12.821596
2.5025E+11	228	-0.287682072	-0.9438	-0.08	-0.104166667	0.470242705	0	-0.2235	15.03877478	-0.020066886	-0.023076923	0.169871795	0	0.177257525	-0.924511
2.5025E+11	229	-0.133531393	-0.5676	-0.12	0.006944444	0.08436203	-0.381946331	-0.15825	43.7132351	-0.062801929	-0.1	0.152777777	0	0.20289855	8.646101
2.5025E+11	230	-0.287682072	-0.8628	-0.08	-0.02724359	0.143310235	-0.267734879	-0.24825	-5.613232854	-0.096989963	0.207692308	-0.137820513	0	0.100334448	0.540073
2.5025E+11	176	0	0.7257	0.4	0.01472631	0.546017068	-0.182409353	0.62175	-10.77171674	-0.044496487	0.019516003	0.240983607	0	-0.197397866	4.434797
2.5025E+11	221	1.504077397	0	0	-0.05084746	0	0	-0.104	-14.93815885	0	0	-0.061904762	0	0.101587302	-2.731928
2.5025E+11	222	0	-0.0158	0.02	0.079587323	-0.050641251	0.091120502	0.374	9.149925475	0.0310559	0.078674948	0.134782609	0.043478261	-0.148930296	0
2.5025E+11	176	0.753771802	1.2354	0.4	0.027837921	0.546017068	-0.110188197	0.5035	-10.21144985	-0.044496487	0.019516003	0.251760665	0	-0.01237241	4.434797
2.5025E+11	191	0.223143551	0.7682	0.73	-0.005820955	0.405784587	0.038240418	0.43725	-21.61556702	-0.004559271	0.043059777	0.115032377	0.010638298	0.043958249	1.080362
2.5025E+11	221	1.609437912	-0.0771	0	-0.037735849	1E-10	0.072221156	-0.22225	-14.37789197	0	0	-0.051127704	0	0.286612758	-2.731928
2.5025E+11	222	-0.470003629	0	0.02	0.092698934	-0.050641251	0.163341658	0.25575	9.710192357	0.0310559	0.078674948	0.145559667	0.043478261	0.03609516	0
2.5025E+11	224	-0.287682072	-0.4101	0.32	0	0.028909367	-0.036267611	0	-2.984862353	-0.029649596	0.036837377	0.088135549	0	0	5.951213
2.5025E+11	226	-0.470003629	-0.6514	-0.07	-0.037735849	-0.314708359	0.092212392	-0.268	0	0	-0.023809524	-0.146365799	0.071428571	-0.022911052	-3.67632
2.5025E+11	227	1.446918983	0.217	0.27	0.066430818	-0.005584964	-0.460803852	0.5025	5.786851336	0.44047619	-0.074404762	0.002443725	0.020833333	-0.031839623	12.821596
2.5025E+11	228	-0.470003629	0.6676	-0.08	-0.037735849	0.470242705	-0.030368667	-0.1835	20.82562612	0.010989011	-0.018315018	0.17231552	0	0.213352685	-0.924511
2.5025E+11	229	-0.470003629	0.5446	-0.12	0.073375262	0.08436203	-0.412314999	-0.11825	49.50008644	-0.031746032	-0.095238095	0.155221502	0	0.23899371	8.646101
2.5025E+11	243	-0.287682072	0.662	-0.14	-0.037735849	-0.431637114	-0.158866729	-0.28325	84.32901626	-0.142857143	0.190476191	-0.003508656	0	-0.094339623	-3.67632
2.5025E+11	221	1.791759469	-1.0804	0	-0.104166667	0	0.097561042	-0.1845	-21.67580841	-0.023809527	0	-0.061904762	0	0.250517598	-2.731928
2.5025E+11	222	-0.587786665	-0.3339	0.02	0.026268116	-0.050641251	0.188681545	0.2935	2.412275919	0.007246373	0.078674948	0.134782609	0.043478261	0	0
2.5025E+11	227	0	0	0.27	0	-0.005584964	-0.435463966	0.54025	-1.511065103	0.416666663	-0.074404762	-0.008333333	0.020833333	-0.067934783	12.821596
2.50173E+11	206	0.693147181	-3.5858	0	-0.003456221	-0.116065549	0	-0.00305	-0.058710163	-0.023596176	0.036290323	0	0	0	-0.042491
2.50173E+11	206	0.374693449	-1.9155	-0.06	-0.020843439	-0.116065549	-0.014042577	-0.176	-2.836754129	-0.057280403	0.045089745	0.001152074	0	0.004869142	-2.104248
2.50173E+11	215	0.087011377	-1.5951	0.19	0.000469925	0	0.11424629	0.212	-0.25467838	-0.064768883	0.008799421	0	0.017857143	0.097035041	12.783103
2.50173E+11	215	0	-0.77005	0.25	0.021313364	0.112887239	0.128288867	0.388	1.291037874	-0.00748848	0	-0.000576037	0.017857143	0.092165899	14.88335
2.50173E+11	206	0	-3.9456	-0.17	-0.021313364	-0.315480016	-0.046271008	-0.388	-2.582075749	-0.073037127	0.043643264	0	-0.017857143	0.004869142	-4.756682
2.50173E+11	206	0.613104473	-3.54365	0	-0.011302541	-0.315480016	-5.89181E-09	-0.086375	-2.838040279	-0.017604891	0.045089745	-2.5E-09	0	0.020083794	-4.756682
2.50173E+11	188	0.510825624	-0.4612	0.89	-0.006335283	1.427823224	0.082697419	0.678	-2.523365586	-0.011885362	-0.007407407	0.07614354	0.018518519	0.092592593	6.526024
2.50173E+11	205	0.15415068	-2.1593	-0.01	-0.052631579	0	0	-0.132	-3.751589765	-0.132255732	0.066666667	0.066884281	0	0	0.030174
2.50173E+11	206	0.510825624	-1.0913	0.12	-0.020373514	-0.076993339	-0.054523892	-0.01575	-2.582075749	-0.035481538	0.061290323	0.000576037	0	0.082437276	-1.116489
2.50173E+11	207	-0.182321557	-0.3027	-0.09	-0.052631579	-0.269787455	-0.211531453	-0.133	-11.14905562	0.267744268	-0.1	-0.222004608	0	0.088888889	0
2.50173E+11	208	-0.182321557	-1.1818	0.09	-0.016917293	-0.163039589	-0.09795328	-0.0225	-14.07804919	0.046315697	-0.064285714	-0.179147465	0	-0.03968254	-1.116489
2.50173E+11	215	1.203972804	-1.4272	0.37	0.00093985	0.03907221	0.073764975	0.37225	0	-0.042970018	0.025	-0.000576037	0.017857143	0.174603175	13.770862
2.50173E+11	187	0	0.2165	-0.04	-0.000841751	0.160079732	-0.23701629	-0.21675	5.908242037	0.061447812	0.013636364	-0.070707071	-0.017857143	0.12196468	3.04771
2.50173E+11	188	1.343734747	-0.1374	0.6	0	1.189336547	0.046776255	0.29675	0	0	-0.00174703	0.009259259	0.000661376	0.075668384	4.294478
2.50173E+11	205	1.203972804	-2.1277	-0.3	-0.046296296	-0.238486677	-0.035921164	-0.51325	-1.22822418	-0.12037037	0.072327044	0	-0.017857143	-0.016924209	-2.201372
2.50173E+11	215	-0.182321557	0	0.08	0.007275133	-0.199414467	0.037843811	-0.009	2.523365586	-0.031084656	0.030660377	-0.067460318	0	0.157678966	11.539316
2.50173E+11	211	-0.182321557	-0.9501	-0.04983871	-0.035714288	-0.243395672	0.064615775	-0.09225	-10.35996066	-0.010477582	-0.004385965	-0.106483095	0	0.204678363	-4.182778
2.50173E+11	185	0	0.379	0.055	0.102812019	1.09111467	0.154649378	0.50875	8.397173153	0.047126136	-0.009989749	0.018867924	0.009344115	0.060643925	-2.3822895
2.50173E+11	188	2.374905755	-0.0499	0.605	-0.001835082	0.821014796	0.076411936	0.30575	0	-0.002314815	-0.011736779	0.020789657	0.008994709	0.075668384	3.1559755
2.50173E+11	204	-0.287682072	-1.2751	-0.375	-0.048131378	0.276220698	-0.62407334	-0.47475	-10.1546836	-0.122685185	-0.104329372	0.422641509	-0.00952381	-0.12803532	4.6814175
2.50173E+11	205	2.327277706	-2.0136	-0.295	-0.048131378	-0.606808428	-0.006285484	-0.50425	-1.22822418	-0.122685185	0.062337295	0.011530398	-0.00952381	-0.016924209	-3.3398745
2.50173E+11	209	-0.287682072	-0.9639	-0.195	-0.048131378	0	-0.055194727	-0.45475	-9.947540745	-0.122685185	0.109956342	0.015498652	-0.00952381	0.157678966	-4.4865375
2.50173E+11	215	0	-0.3407	0.085	0.005440052	-0.567736218	0.067479492	0	2.523365586	-0.033399471	0.020670628	-0.05592992	0.008333333	0.157678966	10.4008135
2.50173E+11	215	3.157000421	0	0.22	0	0	0.028248874	0.163548387	0	-0.015977444	0	0	0.017857143	0.072122056	8.322271
2.50173E+11	188	0.84729786	0	0.6	-0.007275133	1.189336547	0.0941299	0.107441667	-2.523365586	-0.033475784	0	0.098148148	0.000330688	0	0
2.50173E+11	212	-0.182321557	-1.6157	-0.35	-0.053571429	-0.263352835	-0.02484376	-0.679058333	-14.07804919	0	-0.015669516	-0.223076923	-0.018187831	0.103988604	-7.554732
2.50173E+11	201	0	0	0.16	-0.035714286	0.363602681	0.081792341	-0.005125	1.875005794	-0.00678733	0.11328976	0.25935829	0.029411765	-0.046439629	6.477299
2.50173E+11	212	0.875468737	-1.0906	-0.05	-0.035714286	0	0	-0.048625	-2.811565712	0	-0.015669516	-0.104895104	0	0.20242915	0
2.50173E+11	188	0	0.644	0.89	0.004629629	1.412680505	0.058509967	0.678	-2.523365586	0	-0.032407407	0.076719577	0.018518519	0.003703704	7.554732
2.50173E+11	208	0	-0.7252	0.09	-0.005952381	-0.178182308	-0.122140732	-0.0225	-14.07804919	0.058201059	-0.089285714	-0.178571428	0	-0.128571429	-0.087781
2.50173E+11	211	0	-1.4714	0	-0.041666667	0	0.043571064	-0.125	-12.88332624	-0.015107212	0.032894737	-0.058270676	0	0.115789474	-0.087781
2.50173E+11	212	0	-1.5292	-0.06	-0.041666667	-0.040008876	-0.060463692	-0.1085	-14.07804919	0.033475784	-0.048076923	-0.244505494	0	0.107692308	0
2.50173E+11	188	0	-0.1951	0.75	0	0.821014796	0.037181318	0.46275	0	0	-0.00174703	0.009259259	0.008903129	0.010155314	5.538265
2.50173E+11	205	0.287682072	-0.5898	-0.15	-0.046296296	-0.606808428	-0.045516101	-0.34725	-1.22822418	-0.12037037	0.072327044	0	-0.00961539	-0.082437279	-0.957585
2.50173E+11	211	0.606135804	-2.2645	-0.14	-0.046296296	-0.591665709	0.022242415	-0.34025	-10.35996066	-0.015107212	0.063555114	-0.125730994	-0.00961539	0.122241084	-2.104248
2.50173E+11	211	0	-1.8719	-0.15	-0.053571429	-0.223343959	0.057929644	-0.2785	-11.90209694	-0.018028823	0.059351048	-0.064223057	-0.008928572	0.174390862	-2.104248
2.50173E+11	195	-0.182321557	-0.0864	-0.12	-0.043981482	0.188088776	0.00472895	-0.204375	41.36918543	0.017688679	-0.007075472	-0.205303032	-0.005319149	-0.008928571	-2.4977575
2.50173E+11	201	0	-2.5972	0.06	-0.043981482	0.032877758	0.035687229	-0.142125	-13.41439843	-0.022752497	0.073806881	0.11087344	0.024092616	-0.012605042	4.0673225
2.50173E+11	209	-0.182321557	-1.3963	0	-0.043981482	0.300949662	-0.058738116	-0.159625	-16.49382708	-0.169811321	0.082210242	0.062554112	-0.005319149	0.214285715	-2.4977575
2.50173E+11	201	0.470003629	-2.1015	0	-0.052631579	0	0	-0.23	-9.391477682	0	0.070747218	0.118595826	0.018773467	-0.066176471	0.303772
2.50173E+11	227	0.336472237	0	0.14	0.051535088	-0.100249846	-0.496491081	0.4665	29.00586631	0.436274509	-0.114301802	-0.030913978	0.010195035	-0.0625	10.236608
2.50173E+11	208	0.182321557	-0.9679	0.09	0	-0.163039589	-0.071514541	0	-8.008651006	0.024725275	-0.057000946	-0.120300752	0	-0.117250674	-0.087781
2.50173E+11	200	1.041453875	-0.1275	-0.000333333	-0.046296296	0.231430926	-0.043351638	-0.09625	9.008330972	-0.160282258	0.107246747	0.085456698	0	0.119617225	5.882877
2.50173E+11	201	1.041453875	-0.4373	0.149666667	-0.046296296	0.311629059	0.073028863	-0.065	-6.868112096	-0.013223434	0.102602784	0.158212116	0.029411765	-0.032085562	6.186649
2.50173E+11	207	-0.182321557	-2.3589	-0.090333333	-0.046296296	-0.296894919	-0.184018692	-0.133	-8.625690035	0.239717742	-0.10327957	-0.182964356	0	0.109090909	0.738058
2.50173E+11	208	1.203972804	-1.7376	0.089666667	-0.01058201	-0.190147054	-0.070440519	-0.0225	-11.5546836	0.018289171	-0.067565284	-0.140107213	0	-0.01948052	-0.378431
2.50173E+11	210	0.84729786	-1.2862	-0.050333333	0.025132275	-0.157066209	-0.240019446	-0.06	-8.847249953	0.125432028	-0.10327957	-0.211535785	0.071428571	-0.090909091	-0.370429
2.50173E+11	211	0.693147181	-1.3472	-0.000333333	-0.046296296	-0.011964746	0.095271278	-0.125	-10.35996066	-0.0550191	0.054615168	-0.019806461	0	0.224880383	-0.378431
2.50173E+11	212	-0.182321557	-1.0998	-0.060333333	-0.046296296	-0.051973622	-0.008763478	-0.1085	-11.5546836	-0.006436104	-0.026356493	-0.206041279	0	0.216783217	-0.29065
2.50173E+11	213	0.773189888	-1.9309	-0.080333333	0.044612795	-0.264021279	-0.125351623	0	-11.5546836	-0.069373167	-0.10327957	-0.101146174	0	0	-0.378431
2.50173E+11	215	1.098612289	-0.0719	0.369666667	0.007275133	0.011964746	0.101277737	0.37225	2.523365586	-0.070996544	0.021720431	0.038464216	0.017857143	0.194805195	14.50892
2.50173E+11	216	0.606135804	-0.7844	-0.000333333	0.006335283	-0.092948574	0.033798245	-0.013	-11.24905048	-0.0550191	0.107246747	-0.125069619	0.052631579	0.014354067	0.435605
2.50173E+11	225	0.15415068	0.3007	-0.090333333	0.153703704	0.320465634	-0.284790094	0.09125	194.1489653	0.439717742	-0.00327957	0.017035645	0	-0.090909091	-0.301206
2.50173E+11	227	1.098612289	0.2537	0.289666667	0.057870371	0.211379213	-0.423462219	0.6315	31.5292319	0.423051075	-0.082446237	0.008702312	0.020833333	-0.028409091	16.119485
2.50173E+11	244	-0.182321557	0.0228	0.009666667	0.053703704	-0.196930473	-0.161243838	0.165	84.6918493	0.039717742	-0.05327957	-0.032964356	0	0.259090909	0
2.50173E+11	246	-0.182321557	0	-0.140333333	-0.046296296	-0.243267545	0.051700214	-0.13725	295.2348822	0.039717742	0.096720431	0.317035645	0	-0.090909091	-0.378431
2.50173E+11	201	-0.182321557	-0.5368	0.14	-0.053571429	0.338736523	0.143469381	-0.065	0	-0.00678733	0.12254902	0.211446741	0.029411765	-0.032085562	6.477299
2.50173E+11	208	-0.182321557	-1.4824	0.08	-0.017857143	-0.163039589	0	-0.0225	-4.686571506	0.024725275	-0.047619047	-0.086872587	0	-0.01948052	-0.087781
2.50173E+11	211	-0.182321557	-1.5316	-0.01	-0.053571429	0.015142718	0.165711797	-0.125	-3.491848562	-0.048582996	0.074561404	0.033428165	0	0.224880383	-0.087781
2.50173E+11	212	-0.182321557	-1.0855	-0.07	-0.053571429	-0.024866158	0.06167704	-0.1085	-4.686571506	0	-0.006410256	-0.152806653	0	0.216783217	0
2.50173E+11	213	0.15415068	-1.6177	-0.09	0.037337662	-0.236913815	-0.054911105	0	-4.686571506	-0.062937063	-0.083333333	-0.047911548	0	0	-0.087781
2.50173E+11	247	0.510825624	0.295	-0.02	0.113095238	-0.214540342	0.107782152	0.21525	90.86725761	-0.098290598	0.083333334	0.159159159	0.055555556	0.186868687	-0.087781
2.50174E+11	221	-0.15415068	1.2172	-0.02	-0.1	-0.01446675	0.140338392	-0.3085	-20.1647433	-0.057142857	-0.004761905	-0.061904762	0	0.300952381	-2.403643
2.50174E+11	225	-0.336472237	-1.3705	-0.13	0.1	0.089034708	-0.254014492	-0.124	162.6197334	0.4	0	0	0	-0.08	-3.27081
2.50174E+11	227	2.974070777	-1.5479	0.25	0.004166667	-0.020051714	-0.392686616	0.41625	0	0.383333333	-0.079166667	-0.008333333	0.020833333	-0.0175	13.149881
2.50174E+11	247	0	-0.0552	-0.05	0.066666667	-0.473078733	0.068117236	0	52.46991361	-0.144444444	0.066666667	0.088888889	0.055555556	0.197777778	-3.348035
2.50174E+11	224	0	-0.3006	0.35	-0.03131177	0.034494331	0.04442566	0.033379167	0	-0.065363883	0	0.077358491	0	0.003430532	9.0312995
2.50174E+11	227	0.693147181	-0.416	0.3	0.035119048	0	-0.380110581	0.535879167	8.771713689	0.404761904	-0.111242139	-0.008333333	0.020833333	-0.028409091	15.9016825
2.50174E+11	191	-0.405465108	0.0318	0.75	-0.032121991	0.37687522	0.096978534	0.43725	-11.40411716	-0.028368795	0.0062224	0.104255319	0.010638298	0.040981381	0
2.50174E+11	194	0.693147181	0.2384	-0.09	-0.064036885	0.392667598	0.06489321	-0.25825	46.82057031	0.133333333	-0.032075472	-0.2	0	0.002683509	-4.723317
2.50174E+11	195	0	0.1405	-0.03	-0.064036885	0.220966534	0.063467066	-0.25625	32.38454105	0.020833333	-0.007075472	-0.175	0	-0.034816491	-4.756682
2.50174E+11	200	2.313634929	-1.7291	0	-0.064036885	-0.014442617	-0.021955156	-0.22525	-6.522599738	-0.166666667	0.078450844	0.068421053	0	0.113209825	1.504626
2.50174E+11	201	-0.587786665	-0.6345	0.15	-0.064036885	0.065755516	0.094425345	-0.194	-22.39904281	-0.019607843	0.073806881	0.141176471	0.029411765	-0.038492962	1.808398
2.50174E+11	210	-0.587786665	-0.4751	-0.05	0.007391686	-0.402939752	-0.218622964	-0.189	-24.37818066	0.119047619	-0.132075472	-0.228571429	0.071428571	-0.097316491	-4.74868
2.50174E+11	213	0.36772478	0	-0.08	0.026872206	-0.509894823	-0.103955141	-0.129	-27.08561431	-0.075757576	-0.132075472	-0.118181818	0	-0.0064074	-4.756682
2.50174E+11	224	0.747214402	-1.318	0.34	-0.026301036	0	0.022470504	0	7.2265875	-0.05345912	0	0.077358491	0	-0.002976868	4.870851
2.50174E+11	225	0.105360516	-0.6766	-0.09	0.135963115	0.074592091	-0.263393612	-0.03775	178.6180346	0.433333333	-0.032075472	0	0	-0.097316491	-4.679457
2.50174E+11	227	1.098612289	-0.7235	0.29	0.040129782	-0.034494331	-0.402065737	0.5025	15.99830119	0.416666666	-0.111242139	-0.008333333	0.020833333	-0.034816491	11.741234
2.50174E+11	247	-0.251314428	-0.1659	-0.01	0.102629782	-0.48752135	0.058738116	0.08625	68.4682148	-0.111111111	0.034591195	0.088888889	0.055555556	0.180461287	-4.756682
2.50174E+11	191	0.087011377	0.1106	0.75	-0.023272744	0.37687522	0.074508029	0.453	-4.881517425	-0.028368795	0.014107467	0.104255319	0.010638298	0.040258656	0
2.50174E+11	198	-0.78845736	-0.1126	-0.04	0.011479029	0.236448638	-0.187109776	-0.154	22.62649835	-0.1	-0.057523738	0.1	0	0.101960784	-1.771999
2.50174E+11	200	2.020945335	-1.5739	0	-0.055187638	-0.014442617	-0.04442566	-0.2095	0	-0.166666667	0.086335911	0.068421053	0	0.1124871	1.504626
2.50174E+11	208	-0.606135804	-0.1813	0.09	-0.019473352	-0.436020597	-0.071514541	-0.13575	-20.56301457	0.011904762	-0.088476119	-0.157142857	0	-0.026610645	-4.756682
2.50174E+11	210	-0.09531018	-0.4751	-0.05	0.016240933	-0.402939752	-0.241093468	-0.17325	-17.85558093	0.119047619	-0.124190405	-0.228571429	0.071428571	-0.098039216	-4.74868
2.50174E+11	213	-0.606135804	0	-0.08	0.035721453	-0.509894823	-0.126425646	-0.11325	-20.56301457	-0.075757576	-0.124190405	-0.118181818	0	-0.007130125	-4.756682
2.50174E+11	224	1.290984181	-0.8309	0.34	-0.017451789	0	0	0.01575	13.74918724	-0.05345912	0.007885067	0.077358491	0	-0.003699593	4.870851
2.50174E+11	225	0.310154928	-0.4436	-0.09	0.144812362	0.074592091	-0.285864116	-0.022	185.1406343	0.433333333	-0.024190405	0	0	-0.098039216	-4.679457
2.50174E+11	227	0.693147181	-0.4905	0.29	0.048979029	-0.034494331	-0.424536241	0.51825	22.52090093	0.416666666	-0.103357072	-0.008333333	0.020833333	-0.035539216	11.741234
2.50174E+11	191	0.451985124	0.45795	0.62	-0.014381402	0.37687522	0.074508029	0.351	-18.63070466	-0.028368795	0.0062224	0.070921986	0.010638298	0.038297872	-1.504626
2.50174E+11	200	0.762140052	-1.41815	-0.13	-0.046296296	-0.014442617	-0.04442566	-0.3115	-13.74918724	-0.166666667	0.078450844	0.03508772	0	0.110526316	0
2.50174E+11	219	-0.15415068	0.48645	-0.15	0.188997822	-0.812481596	0.003573776	0.2735	9.988279406	0.068627451	0.220865704	-0.156862745	0	0.135294118	-6.261308
2.50174E+11	224	2.061423036	-1.69165	0.21	-0.008560447	0	-1.07776E-10	-0.08625	0	-0.05345912	0	0.044025158	0	-0.005660377	3.366225
2.50174E+11	225	0.356674944	-1.04935	-0.22	0.153703704	0.074592091	-0.285864116	-0.124	171.3914471	0.433333333	-0.032075472	-0.033333333	0	-0.1	-6.184083
2.50174E+11	227	1.145132304	-0.87875	0.16	0.057870371	-0.034494331	-0.424536241	0.41625	8.771713689	0.416666666	-0.111242139	-0.041666666	0.020833333	-0.0375	10.236608
2.50174E+11	191	0.538996501	0	0.485	-0.014381402	0.37687522	0.072721141	0.351	-4.881517425	0	0.0062224	0.035834266	0.010638298	0	-1.504626
2.50174E+11	194	-0.336472237	0.3581	-0.355	-0.046296296	0.392667598	0.040635817	-0.3445	53.34317005	0.161702128	-0.032075472	-0.268421053	0	-0.038297872	-6.227943
2.50174E+11	198	0	-0.1887	-0.305	0.020370371	0.236448638	-0.188896664	-0.256	22.62649835	-0.071631205	-0.065408805	0.031578947	0	0.061702128	-3.276625
2.50174E+11	200	1.232143681	-1.8976	-0.265	-0.046296296	-0.014442617	-0.046212548	-0.3115	0	-0.138297872	0.078450844	0	0	0.072228444	0
2.50174E+11	210	-0.336472237	-0.6083	-0.315	0.025132275	-0.402939752	-0.242880356	-0.27525	-17.85558093	0.147416414	-0.132075472	-0.296992482	0.071428571	-0.138297872	-6.253306
2.50174E+11	224	-0.336472237	-0.974	0.075	-0.008560447	0	-0.001786888	-0.08625	13.74918724	-0.025090325	0	0.008937438	0	-0.043958249	3.366225
2.50174E+11	227	0.693147181	-0.6336	0.025	0.057870371	-0.034494331	-0.426323129	0.41625	22.52090093	0.445035461	-0.111242139	-0.076754386	0.020833333	-0.075797872	10.236608
2.50174E+11	247	-0.336472237	-0.076	-0.275	0.120370371	-0.48752135	0.034480723	0	74.99081454	-0.082742316	0.034591195	0.020467836	0.055555556	0.139479906	-6.261308
2.50174E+11	189	-0.15415068	-0.0264	-0.16	-0.046296296	1.104792371	-0.101231769	-0.19375	51.2868437	-0.147058824	0.041666667	0.298245614	0	-0.019892473	-4.756682
2.50174E+11	191	-0.336472237	-0.6179	0.66	-0.014381402	0.30228313	0.070934253	0.43725	-4.881517425	-0.008760952	0.013297872	0.035834266	0.010638298	0.035072066	0
2.50174E+11	195	-0.336472237	0.0399	-0.12	-0.046296296	0.146374444	0.037422785	-0.25625	38.90714079	0.040441176	0	-0.243421053	0	-0.040725806	-4.756682
2.50174E+11	199	-0.336472237	-1.7744	-0.13	-0.046296296	0.032548139	-0.112948852	-0.258	3.180330733	-0.147058824	0.008333333	-0.03508772	0	0.096774194	-4.756682
2.50174E+11	201	1.145132304	-2.1139	0.06	-0.046296296	-0.008836575	0.068381064	-0.194	-15.87644307	0	0.080882353	0.072755418	0.029411765	-0.044402277	1.808398
2.50174E+11	210	-0.15415068	0.0555	-0.14	0.025132275	-0.477531843	-0.244667244	-0.189	-17.85558093	0.138655462	-0.125	-0.296992482	0.071428571	-0.103225806	-4.74868
2.50174E+11	213	-0.336472237	-0.409	-0.17	0.044612795	-0.584486913	-0.129999422	-0.129	-20.56301457	-0.056149733	-0.125	-0.186602871	0	-0.012316715	-4.756682
2.50174E+11	224	0.356674944	-0.6029	0.25	-0.008560447	-0.074592091	-0.003573776	0	13.74918724	-0.033851277	0.007075472	0.008937438	0	-0.008886183	4.870851
2.50174E+11	227	0	0.04	0.2	0.057870371	-0.109086421	-0.428110017	0.5025	22.52090093	0.436274509	-0.104166667	-0.076754386	0.020833333	-0.040725806	11.741234
2.50174E+11	194	-0.09531018	-0.1358	-0.38	-0.055187638	0.392667598	0.040635817	-0.618	39.59398281	0.1125	-0.019642857	-0.195833334	0	0.002830189	-7.353979
2.50174E+11	191	0	-0.3809	0.6	-0.021656535	0.0430478	0.070934253	0.162846774	-4.881517425	-0.031513449	0.013297872	0.086073501	0.010638298	0	0
2.50174E+11	194	-0.336472237	-0.0601	-0.24	-0.053571429	0.058840178	0.038848929	-0.532653226	53.34317005	0.130188679	-0.025	-0.218181818	0	-0.038297872	-4.723317
2.50174E+11	200	1.312186389	-2.2207	-0.15	-0.053571429	-0.348270037	-0.047999436	-0.499653226	0	-0.169811321	0.085526316	0.050239235	0	0.072228444	1.504626
2.50174E+11	225	-0.15415068	-0.6661	-0.24	0.146428571	-0.25923533	-0.289437892	-0.312153226	185.1406343	0.430188679	-0.025	-0.018181818	0	-0.138297872	-4.679457
2.50174E+11	227	0.538996501	-0.713	0.14	0.050595238	-0.368321751	-0.428110017	0.228096774	22.52090093	0.413522012	-0.104166667	-0.026515151	0.020833333	-0.075797872	11.741234
2.50174E+11	185	-0.182321557	0.1236	0.208064516	0.1046471	1.31780186	0.183799824	0.712	-0.611157819	0.003144654	-0.030660377	0.027805362	0.018867925	0.050381373	-4.15706
2.50174E+11	200	-0.182321557	-1.933	-0.131935484	-0.046296296	-0.121582847	-0.047999436	-0.26525	0	-0.166666667	0.085526316	0	0	0.072228444	0
2.50174E+11	219	0.510825624	0	-0.151935484	0.188997822	-0.919621826	0	0.31975	23.73746664	0.068627451	0.227941176	-0.191950465	0	0.096996246	-6.261308
2.50174E+11	227	0.693147181	-0.3835	0.158064516	0.057870371	-0.14163456	-0.428110017	0.4625	22.52090093	0.416666666	-0.104166667	-0.076754386	0.020833333	-0.075797872	10.236608
2.50174E+11	191	0.619039208	0	0.46	-0.005820955	0.391317837	0.074508029	0.351	-8.457306781	0.025090325	0.0062224	0.035834266	0.010638298	0	-1.504626
2.50174E+11	200	1.717651497	-1.3635	-0.29	-0.037735849	0	-0.04442566	-0.3115	-3.575789357	-0.113207547	0.078450844	0	0	0.072228444	0
2.50174E+11	219	-0.15415068	0.7861	-0.31	0.197558269	-0.798038979	0.003573776	0.2735	20.16167729	0.122086571	0.220865704	-0.191950465	0	0.096996246	-6.261308
2.50174E+11	224	0.762140052	-0.9809	0.05	0	0.014442617	0	-0.08625	10.17339788	0	0	0.008937438	0	-0.043958249	3.366225
2.50174E+11	227	0.693147181	-0.1079	0	0.066430818	-0.020051713	-0.424536241	0.41625	18.94511157	0.470125786	-0.111242139	-0.076754386	0.020833333	-0.075797872	10.236608
2.50174E+11	247	0.693147181	0.6503	-0.3	0.128930818	-0.473078732	0.036267611	0	71.41502518	-0.057651991	0.034591195	0.020467836	0.055555556	0.139479906	-6.261308
2.50174E+11	212	0	-0.587425	-0.125	-0.043560606	-0.297847165	-0.009837501	-0.2375	-23.33125875	-0.001201923	-0.035752979	-0.256410256	0	0.169394436	-6.173527
2.50174E+11	201	-0.182321557	-2.0888	0	-0.044658119	-0.170693123	0.029532135	-0.28025	-15.26528525	0	0.079756227	0.066176471	0.020402756	-0.041176471	0.303772
2.50174E+11	185	0.606135804	-0.3836	0.05	0.085369626	1.09111467	0.11541876	0.2495	0	0	0	0	0	0.03391734	-4.460832
2.50174E+11	188	-0.182321557	-0.2345	0.6	-0.019277474	0.821014796	0.037181318	0.0465	-8.397173153	-0.049440951	-0.00174703	0.001921733	-0.000349406	0.048941799	1.077433
2.50174E+11	200	-0.182321557	0.6727	-0.29	-0.06557377	-0.348270037	-0.1163805	-0.72775	0.611157819	-0.169811321	0.116186693	-0.027805362	-0.018867925	0.055764411	-0.303772
2.50174E+11	185	0.826678573	-0.8136	0.05	0.1046471	1.188493452	0.11541876	0.31475	1.850886821	0.022084048	-0.011922237	0	0.000349406	0.060643925	-4.460832
2.50174E+11	187	-0.15415068	-0.0747	-0.04	-0.000841751	0.257458514	-0.229409363	-0.41075	-0.638044295	0.034090909	0.007374504	-0.078044597	-0.018518519	0.12196468	-1.413122
2.50174E+11	188	0	-0.6518	0.6	0	0.918393578	0.037181318	0.11175	-6.546286331	-0.027356903	-0.013669267	0.001921733	0	0.075668384	1.077433
2.50174E+11	200	-0.336472237	-1.0515	-0.29	-0.046296296	-0.250891255	-0.1163805	-0.6625	2.46204464	-0.147727273	0.104264456	-0.027805362	-0.018518519	0.082490996	-0.303772
2.50174E+11	201	1.189584067	-2.2881	-0.14	-0.046296296	-0.170693123	0	-0.63125	-13.41439843	-0.000668449	0.099620493	0.044950056	0.010893246	-0.069211791	0
2.50174E+11	224	-0.336472237	0.098	0.05	-0.008560447	-0.236448638	-0.07195484	-0.43725	16.21123188	-0.034519726	0.025813612	-0.018867924	-0.018518519	-0.033695697	3.062453
2.50174E+11	227	-0.336472237	0.2924	0	0.057870371	-0.270942969	-0.496491081	0.06525	24.98294557	0.43560606	-0.085428527	-0.104559748	0.002314814	-0.06553532	9.932836
2.50174E+11	187	0	0.5898	-0.04	-0.000841751	-0.159928363	-0.187036003	-0.294951613	5.908242037	0.061447812	0.020921132	-0.075362139	0	0.101190478	-1.300306
2.50174E+11	188	0.693147181	0	0.6	0	0.501006701	0.079554677	0.227548387	0	0	-0.000122639	0.004604192	0.018518519	0.054894182	1.190249
2.50174E+11	204	1.098612289	-1.1748	-0.38	-0.046296296	-0.043787397	-0.620930598	-0.552951613	-10.1546836	-0.12037037	-0.092715232	0.406456044	0	-0.148809523	2.715691
2.50174E+11	185	0.84729786	-0.1397	0.015	0.1046471	0.270099874	0.114142166	0.2658625	5.598559945	0.012614353	0	0.003369272	0.004620205	0	-2.652434
2.50174E+11	204	0	-0.6924	-0.415	-0.046296296	-0.544794098	-0.664580552	-0.7176375	-12.95329681	-0.157196969	-0.094339623	0.407142857	-0.014247721	-0.188679245	4.411273
2.50174E+11	185	1.203972804	-0.61095	0	0.1046471	0.270099874	0.089132624	0.39225	0	0	0	0.007337526	0.000349406	0	-1.240867
2.50174E+11	188	-0.182321557	-0.58265	0.55	0	0	0.010895182	0.18925	-8.397173153	-0.049440951	-0.00174703	0.009259259	0	0.015024459	4.297398
2.50174E+11	201	-0.182321557	-0.48475	-0.19	-0.046296296	-1.089086701	-0.026286136	-0.55375	-15.26528525	-0.022752497	0.11154273	0.052287582	0.010893246	-0.129855716	3.219965
2.50174E+11	185	2.079441542	-0.92655	0	0.099885837	0.270099874	0.105008312	0.2495	0	0.031513449	0	0	0.000349406	0	-4.2929875
2.50174E+11	188	1.921812597	-0.95495	0.55	-0.004761263	0	0.02677087	0.0465	-8.397173153	-0.017927502	-0.00174703	0.001921733	0	0.015024459	1.2452775
2.50174E+11	185	0.15415068	-0.0337	0	0.1046471	0.270099874	0.104419525	0.203	8.397173153	0.049440951	0	0	0.008229627	0	-5.538265
2.50174E+11	188	0.15415068	0	0.55	0	0	0.026182083	0	0	0	-0.00174703	0.001921733	0.007880221	0.015024459	0
2.50174E+11	204	0	-0.6331	-0.43	-0.046296296	-0.544794098	-0.674303193	-0.7805	-10.1546836	-0.12037037	-0.094339623	0.403773585	-0.010638298	-0.188679245	1.525442
2.50174E+11	209	0	-0.8415	-0.25	-0.046296296	-0.821014796	-0.10542458	-0.7605	-9.947540745	-0.12037037	0.119946091	-0.003369272	-0.010638298	0.097035041	-7.642513
2.50174E+11	188	0.356674944	-0.4289	0.14	-0.001780624	0	0	0	-0.560906971	-0.049440951	-0.000122639	0.001921733	0	0.015024459	0
2.50174E+11	185	-0.470003629	-1.054	0.02	0.102866476	0.270099874	0.104419525	0.31475	0	0	0	0.016226415	0.001010782	0	-4.15706
2.50174E+11	188	1.098612289	-2.1713	0.57	-0.001780624	0	0.026182083	0.11175	-8.397173153	-0.049440951	-0.00174703	0.018148148	0.000661376	0.015024459	1.381205
2.50174E+11	188	2.1102132	0	0.78	0.014381402	0.544794098	0.082697419	0.7005	1.22822418	0	-0.00174703	0.005291005	0.018518519	0.075668384	0
2.50174E+11	203	-0.405465108	-0.7965	0	-0.031914894	0.087574794	-0.315403621	-0.0575	1.675361834	-0.087037037	0.005660377	0.107142857	0	0.07196468	-7.631591
2.50174E+11	204	0.080042708	-1.2021	-0.2	-0.031914894	0	-0.617787856	-0.08	-8.926459422	-0.12037037	-0.094339623	0.407142857	0	-0.12803532	1.525442
2.50174E+11	205	1.011600912	-0.6822	-0.12	-0.031914894	-0.883029126	0	-0.1095	0	-0.12037037	0.072327044	-0.003968254	0	-0.016924209	-6.49585
2.50174E+11	209	0.223143551	-0.8909	-0.02	-0.031914894	-0.276220698	-0.048909243	-0.06	-8.719316565	-0.12037037	0.119946091	0	0	0.157678966	-7.642513
2.50174E+11	188	0	0	0.64	0	0	0.082697419	0.5225	-0.447137655	0	-0.000122639	0.001921733	0.018518519	0.015024459	0.510338
2.50174E+11	203	0	-0.69	-0.14	-0.046296296	-0.457219304	-0.315403621	-0.2355	0	-0.087037037	0.007284768	0.103773585	0	0.011320755	-7.121253
2.50174E+11	204	0	-0.2269	-0.34	-0.046296296	-0.544794098	-0.617787856	-0.258	-10.60182126	-0.12037037	-0.092715232	0.403773585	0	-0.188679245	2.03578
2.50174E+11	188	0.773189888	0	0.69	0.012481706	0.799490896	0.082697419	0.503125	0.61411209	0.015542328	-0.000122639	0.009259259	0.018518519	0.084130489	1.4429155
2.50174E+11	203	-0.182321557	-1.741	-0.09	-0.03381459	0.342271592	-0.315403621	-0.254875	1.061249745	-0.071494709	0.007284768	0.111111111	0	0.080426785	-6.1886755
2.50174E+11	205	1.504077397	-1.9186	-0.21	-0.03381459	-0.628332328	0	-0.306875	-0.61411209	-0.104828042	0.073951435	0	0	-0.008462105	-5.0529345
2.50174E+11	208	0	0.3268	-0.11	0.001899696	-0.791371917	-0.09795328	-0.197375	-10.94057151	0.073743387	-0.057000946	-0.246031746	0	-0.048144645	-6.1995975
2.50174E+11	185	0	0.2737	0	0.1046471	0.498709527	0.130184828	0.377441667	8.397173153	0.041426749	0.001624391	0	0.009858916	0.055512649	-5.538265
2.50174E+11	188	1.343734747	-1.0782	0.55	0	0.228609653	0.051947386	0.174441667	0	-0.008014202	-0.000122639	0.001921733	0.00950951	0.070537108	0
2.50174E+11	204	0.773189888	-1.3805	-0.43	-0.046296296	-0.316184445	-0.64853789	-0.606058333	-10.1546836	-0.128384573	-0.092715232	0.403773585	-0.009009009	-0.133166596	1.525442
2.50174E+11	209	0	-1.1349	-0.25	-0.046296296	-0.592405143	-0.079659277	-0.586058333	-9.947540745	-0.128384573	0.121570482	-0.003369272	-0.009009009	0.15254769	-7.642513
2.50174E+11	202	0.15415068	-3.42285	-0.34	-0.053571429	0.246522797	0.04887881	-0.52825	8.349165621	0	-0.116200579	-0.19047619	0	-0.011904762	3.8416905
2.50174E+11	206	-0.182321557	-4.21355	-0.17	-0.021313364	-0.349974347	-0.054523892	-0.397	-6.285974347	-0.046082949	0.045089745	-0.010752688	0	0.038786482	-2.4977575
2.50174E+11	188	0.773189888	-1.2768	0.55	0	0	0.026182083	0.0465	0	-0.005755756	-0.000122639	0.009259259	0	0.048941799	0
2.50174E+11	182	-0.182321557	0.6157	0.36	-0.01058201	1.076960546	-0.055371038	0.012079167	-4.673116535	0.135511652	-0.01100629	-0.062893082	-0.018187831	-0.03391734	-2.895484
2.50174E+11	182	0.133531393	0.1906	0.145322581	-0.01058201	0.678943853	-0.088513341	-0.149375	0	0.107142857	-0.00925926	-0.062893082	-0.018518519	-0.03391734	-4.7823315
2.50174E+11	185	0.99852883	0	-0.164677419	0.1046471	0.223176473	0.080766396	0.234125	5.598559945	0.003144654	0.00174703	0	0.000349406	0	-2.7205745
2.50174E+11	188	1.145132304	-1.3038	0.385322581	0	-0.046923402	0.002528954	0.031125	-2.798613208	-0.046296297	0	0.001921733	0	0.015024459	2.8176905
2.50174E+11	188	0	-1.2928	0.55	-0.008891342	0	0.026182083	0	0	-0.049440951	-0.00174703	0.018148148	0	0.015024459	0
2.50174E+11	203	0.287682072	-1.0618	-0.23	-0.055187638	-0.457219304	-0.371918958	-0.758	0.447137655	-0.136477988	0.005660377	0.12	-0.018518519	0.011320755	-7.631591
2.50174E+11	183	-0.182321557	1.4113	-0.43	-0.05476191	0.020180774	-0.11311388	-0.818	-15.68149715	-0.069811321	0.005660377	-0.092857143	-0.018518519	0.111320755	-3.348035
2.50174E+11	185	1.642227735	-0.1683	0	0.096181486	0.270099874	0.104419525	0.203	4.270359606	0	0	0.003369272	0.000349406	0	-1.243787
2.50174E+11	191	0	1.7643	0.41	-0.022847016	-0.777966996	-0.008446046	-0.11175	0	-0.031513449	0.043958249	0.011398176	-0.007880221	-0.050381373	1.408647
2.50174E+11	200	-0.182321557	1.7951	-0.34	-0.05476191	-1.169284833	-0.127379736	-0.77425	4.881517425	-0.169811321	0.116186693	-0.02443609	-0.018518519	0.021847071	2.913273
2.50174E+11	201	0.15415068	0.656	-0.19	-0.05476191	-1.089086701	-0.010999236	-0.743	-10.99492564	-0.022752497	0.11154273	0.048319328	0.010893246	-0.129855716	3.217045
2.50174E+11	212	-0.182321557	1.1937	-0.4	-0.05476191	-1.452689381	-0.092791577	-0.7865	-15.68149715	-0.015965167	-0.017416546	-0.315934066	-0.018518519	0.119013063	-3.260254
2.50174E+11	185	2.335374916	-0.5743	0	0.095755758	0	0.104419525	0.2495	1.850886821	0	0	0.018867924	0.000349406	0.03391734	-3.04771
2.50174E+11	188	1.466337069	-0.1087	0.55	-0.008891342	-0.270099874	0.026182083	0.0465	-6.546286331	-0.049440951	-0.00174703	0.020789657	0	0.048941799	2.490555
2.50174E+11	182	-0.336472237	0.38	0.31	-0.012417092	0.632020451	-0.056206959	-0.134	-3.109628829	0.103998203	-0.009381899	-0.037527594	-0.008447803	-0.03391734	-5.109467
2.50174E+11	185	1.189584067	0	0	0.102812019	0.176253071	0.113072778	0.2495	2.488931116	0	0.001624391	0.025365488	0.010420123	0	-3.04771
2.50174E+11	187	-0.15415068	-0.8081	-0.09	-0.002676833	-0.754781867	-0.231755345	-0.476	0	0.012006861	0.020921132	-0.052679109	-0.008447803	0.061320755	0
2.50174E+11	188	2.273597556	-1.0021	0.55	-0.001835082	-0.093846803	0.034835336	0.0465	-5.908242037	-0.049440951	-0.000122639	0.027287221	0.010070717	0.015024459	2.490555
2.50174E+11	185	0.773189888	-0.5921	0	0.095755758	0.270099874	0.112865571	0.31475	0	0.003144654	-0.005660377	0	0.008229627	0.050381373	-2.652434
2.50174E+11	188	0.510825624	-0.6069	0.55	-0.008891342	0	0.034628129	0.11175	-8.397173153	-0.046296297	-0.007407407	0.001921733	0.007880221	0.065405832	2.885831
2.50174E+11	197	-0.182321557	-0.36475	-0.41	0.028145695	-0.244967281	-0.422971847	-0.54175	22.35328465	-0.083333334	0.066666667	0.020440252	-0.010638298	-0.054964539	-4.756682
2.50174E+11	124	0.182321557	1.5265	4	-0.011479029	1.777402894	0	4.2115	-15.2943837	0.043046357	-0.001624391	-0.025365488	0.003556536	-0.010262552	21.170111
2.50174E+11	185	1.386294361	-0.2136	0	0.084276729	0	0.104419525	0.2495	0	0.003144654	0	0	0.000349406	0.050381373	-0.880435
2.50174E+11	124	0.510825624	1.34375	4	-0.028145695	1.777402894	0.064860213	4.3455	-15.2943837	0.039901703	-0.001624391	-0.025365488	0.019329688	-0.01444695	22.050546
2.50174E+11	182	0.606135804	-0.06055	0.31	-0.047619047	0.45576738	0	0	-5.598559945	0.103998203	-0.01100629	-0.062893082	-0.002745367	0.012279636	-2.061757
2.50174E+11	189	0.15415068	0.46445	-0.41	-0.083333333	-0.245557629	-0.115751856	-0.56225	51.89800152	-0.169811321	0.072327044	0.270440252	-0.002745367	-0.059148937	-2.104248
2.50174E+11	197	0	-0.7371	-0.41	0	-0.515067155	-0.36655768	-0.473	22.35328465	-0.086477988	0.072327044	0.020440252	-0.002745367	-0.059148937	-2.104248
2.50174E+11	185	1.580450376	-0.895	0.03	0.084276729	0.21090535	0.150462321	0.31475	-1.197111405	-0.003329633	0	0.025365488	0.018867925	0.050381373	-0.880435
2.50174E+11	188	0.619039208	-0.7378	0.58	-0.020370371	-0.059194524	0.072224879	0.11175	-9.594284558	-0.052770585	-0.00174703	0.027287221	0.018518519	0.065405832	4.65783
2.50174E+11	185	1.349926717	-0.8942	0	0.095755758	0	0.104419525	0.2495	0	0	0	0.016226415	0.000349406	0.016130225	-1.243787
2.50174E+11	188	0	-0.7735	0.55	-0.008891342	-0.270099874	0.026182083	0.0465	-8.397173153	-0.049440951	-0.00174703	0.018148148	0	0.031154684	4.294478
2.50174E+11	185	0.773189888	-0.2383	0	0.046776729	0	0.078237442	0.203	0	0	0	0	0.000349406	0	0
2.50174E+11	188	-0.336472237	0	0.741290323	0	0.92613463	0.105562382	0.46275	-9.008330972	-0.017927502	-0.032407407	0.029727095	0.018518519	0.040048242	2.885831
2.50174E+11	189	-0.15415068	-0.2484	-0.218709677	-0.046296296	0.950676875	-0.101231769	-0.28	51.2868437	-0.138297872	0.041666667	0.298245614	0	-0.08032213	-4.756682
2.50174E+11	190	-0.336472237	-0.3091	0.771290323	-0.01026026	1.219558714	0.073845798	0.55475	-15.40156343	-0.012171746	0.001126126	0.000948316	0.009009009	-0.037529337	-1.865415
2.50174E+11	191	0.944461609	-1.1894	0.601290323	-0.014381402	0.148167634	0.070934253	0.351	-4.881517425	0	0.013297872	0.035834266	0.010638298	-0.025357591	0
2.50174E+11	217	-0.15415068	0.6596	0.371290323	-0.032211789	1.981459973	0.088448665	-0.102	-5.332659419	0.030716213	-0.012323944	-0.00222387	0	0.047612144	2.375493
2.50174E+11	218	-0.15415068	0.6596	-0.098709677	-0.004629629	1.991545483	0.142469832	-0.15825	-2.46204464	0.028368795	-0.125	0.08991228	0.083333333	-0.08032213	5.531278
2.50174E+11	185	1.252762968	-0.9235	0.19	0.060034305	1.188493452	0.183799824	0.39225	-3.791488552	0	-0.005660377	0.078044597	0.018867925	0.03391734	0
2.50174E+11	199	-0.182321557	-2.4142	-0.19	-0.090909091	-0.129308408	-0.112948852	-0.61775	0	-0.169811321	0.033333333	0.015151515	0	0.045238095	-2.104248
2.50174E+11	185	0.287682072	-0.02505	0.05	0.086360063	1.04806687	0.12583564	0.39225	0	0	-0.005660377	0.025365488	0.016122558	0.050381373	-1.243787
2.50174E+11	199	0	-1.32225	-0.33	-0.064583334	-0.26973499	-0.170913036	-0.61775	3.791488552	-0.169811321	0.033333333	-0.037527594	-0.002745367	0.061702128	-3.348035
2.50174E+11	219	0	0.69675	-0.31	0.170710785	-1.189356816	-0.057964184	0	24.34862446	0.065482797	0.252941176	-0.194390339	-0.002745367	0.096996246	-3.348035
2.50174E+11	185	1.819158443	0	0	0.074020319	0.270099874	0.112865571	0.2563	0	0	0	0	0.000349406	0.040951975	-1.240867
2.50174E+11	185	0.84729786	-0.10115	0	0.1046471	1.04806687	0.113254229	0.31475	0	0.003144654	0	0.00223592	0.008229627	0.050381373	-2.652434
2.50174E+11	188	-0.182321557	0.10465	0.55	0	0.777966996	0.035016787	0.11175	-8.397173153	-0.046296297	-0.00174703	0.004157653	0.007880221	0.065405832	2.885831
2.50174E+11	191	-0.182321557	-0.34715	0.41	-0.014381402	0	0.000388658	0	-4.270359606	-0.028368795	0.043958249	0.010264824	0	0	0
2.50174E+11	209	-0.182321557	0	-0.25	-0.046296296	-0.0430478	-0.096589875	-0.64875	-18.3447139	-0.166666667	0.119946091	-0.001133353	-0.010638298	0.147416414	-4.756682
2.50174E+11	124	0.287682072	1.0067	3.94	0.023272744	2.022960523	0.008446046	4.345923387	-11.0240241	0.083586898	-0.04558264	-0.027287221	0.013066046	0.001909194	20.2841115
2.50174E+11	189	0.15415068	-0.6245	-0.47	-0.031914894	0	-0.172166022	-0.561826613	56.16836113	-0.126126126	0.028368795	0.268518519	-0.009009009	-0.042792793	-3.8706825
2.50174E+11	191	0	-0.3764	0.35	0	-0.802509241	0	0.069173387	0	0.012171746	0	0.006107171	0.001629289	0.012171746	0.8859995
2.50174E+11	198	-0.182321557	0.1372	-0.44	0.034751773	-0.942935823	-0.261617806	-0.537826613	27.50801577	-0.059459459	-0.071631205	0.001851852	-0.009009009	0.073873874	-0.8859995
2.50174E+11	124	1.232143681	0.2212	4.05	0.008891342	2.022960523	0.079380298	4.348183333	-15.2943837	0.041872648	-0.042419903	0.001491558	0.022075055	0.001909194	21.263527
2.50174E+11	185	-0.336472237	0.8382	0.05	0.1046471	0.245557629	0.183799823	0.386183333	0	0.001970945	-0.040795512	0.026857046	0.018867925	0.062553119	-0.787019
2.50174E+11	189	0	-0.9799	-0.36	-0.046296296	0	-0.10123177	-0.559566667	51.89800152	-0.167840376	0.031531532	0.297297298	0	-0.042792793	-2.891267
2.50174E+11	190	-0.336472237	-1.2022	0.63	-0.01026026	0.268881839	0.073845796	0.275183333	-14.79040561	-0.04171425	-0.009009009	0	0.009009009	0	0
2.50174E+11	191	1.717651497	-0.8805	0.46	-0.014381402	-0.802509241	0.070934252	0.071433333	-4.270359606	-0.029542504	0.003162737	0.03488595	0.010638298	0.012171746	1.865415
2.50174E+11	192	0.826678573	-0.7	-0.38	-0.046296296	0.246065378	0.115136277	-0.593316667	16.92039973	-0.067840376	-0.035135135	-0.269369369	0	-0.026126126	5.517702
2.50174E+11	194	0.133531393	-0.9316	-0.38	-0.046296296	-0.786716863	0.038848928	-0.624066667	53.95432787	0.132159624	-0.035135135	-0.269369369	0	-0.026126126	-2.857902
2.50174E+11	198	-0.336472237	-0.2812	-0.33	0.020370371	-0.942935823	-0.190683554	-0.535566667	23.23765617	-0.101173709	-0.068468468	0.030630631	0	0.073873874	0.093416
2.50174E+11	219	0.133531393	0	-0.31	0.188997822	-1.991866057	-1.34142E-09	-0.006066667	24.34862446	0.067453742	0.217806041	-0.192898781	0	0.109167992	-2.891267
2.50174E+11	190	-0.182321557	-0.8994	0.565	0	0.02332421	0.02032259	0.238125	-11.91995996	-0.012171746	0	0	0	0	0
2.50174E+11	194	0.773189888	0	-0.445	-0.036036036	-1.032274492	-0.014674278	-0.661125	56.82477351	0.161702128	-0.026126126	-0.269369369	-0.009009009	-0.026126126	-2.857902
2.50174E+11	195	0	0.1672	-0.385	-0.036036036	-1.203975556	-0.016100422	-0.659125	42.38874425	0.049202128	-0.001126126	-0.244369369	-0.009009009	-0.063626126	-2.891267
2.50174E+11	217	-0.182321557	0.1617	0.165	-0.021951529	0.785225469	0.034925457	-0.418625	-1.851055957	0.030716213	-0.01345007	-0.003172186	-0.009009009	0.08514148	4.240908
2.50174E+11	219	0.510825624	0.1793	-0.375	0.199258082	-2.237423686	-0.053523207	-0.043125	27.21907011	0.096996246	0.22681505	-0.192898781	-0.009009009	0.109167992	-2.891267
2.50174E+11	124	0.510825624	0.61455	3.818548387	0.019151602	1.945387469	0.016299466	4.27675	-11.13441682	0.081272656	-0.033410894	0	0.015028613	0.001909194	21.263527
2.50174E+11	189	0.773189888	-1.28095	-0.591451613	-0.036036036	-0.077573054	-0.164312603	-0.631	56.05796841	-0.128440369	0.040540541	0.29580574	-0.007046443	-0.042792793	-2.891267
2.50174E+11	190	0.693147181	-1.20585	0.398548387	0	0.191308785	0.010764963	0.20375	-10.63043872	-0.002314243	0	-0.001491558	0.001962567	0	0
2.50174E+11	191	-0.182321557	-0.50395	0.228548387	-0.004121142	-0.880082295	0.007853419	0	-0.11039272	0.009857503	0.012171746	0.033394392	0.003591856	0.012171746	1.865415
2.50174E+11	185	0.84729786	0	0.05	0.084276729	0.515067155	0.158742869	0.41175	-7.115935257	0.031513449	0	0	0.018867925	0.050381373	-0.880435
2.50174E+11	191	0.287682072	-0.5427	0.46	-0.034751773	-0.532999715	0.045877298	0.097	-11.38629486	0	0.043958249	0.008028904	0.010638298	0	1.771999
2.50174E+11	197	-0.182321557	-0.2095	-0.36	0.016666666	0	-0.377094549	-0.44475	15.23734939	-0.054964539	0.072327044	0.020440252	0	-0.054964539	-2.984683
2.50174E+11	198	0	-0.9426	-0.33	0	-0.673426297	-0.215740508	-0.51	16.12172091	-0.071631205	-0.027672956	0.003773585	0	0.061702128	0
2.50174E+11	191	2.079441542	-1.9138	0.41	-0.021656535	-0.07801243	0.012970071	0.0775	-4.270359606	-0.031513449	0.030522499	0.033394392	0.003388427	0	0
2.50174E+11	219	-0.336472237	0	-0.36	0.181722689	-1.267369246	-0.057964182	0	24.34862446	0.065482797	0.245165803	-0.194390339	-0.007249872	0.096996246	-4.756682
2.50174E+11	124	1.232143681	0.2189	4	0.017971089	2.022960523	0.064814218	4.3455	-15.2943837	0.071415152	-0.033410894	-0.002069537	0.022075055	-0.01005992	19.398112
2.50174E+11	185	0.356674944	0	0	0.113726847	0.245557629	0.169233743	0.3835	0	0.031513449	-0.031786503	0.023295952	0.018867925	0.050584005	-2.652434
2.50174E+11	189	0.133531393	-1.5399	-0.41	-0.03721655	0	-0.11579785	-0.56225	51.89800152	-0.138297872	0.040540541	0.293736204	0	-0.054761907	-4.756682
2.50174E+11	191	-0.15415068	-1.4656	0.41	-0.005301656	-0.802509241	0.056368172	0.06875	-4.270359606	0	0.012171746	0.031324856	0.010638298	0.000202632	0
2.50174E+11	197	-0.336472237	-1.0098	-0.41	0.046116784	-0.269509526	-0.366603675	-0.473	22.35328465	-0.054964539	0.040540541	0.043736204	0	-0.054761907	-4.756682
2.50174E+11	198	-0.336472237	-0.9178	-0.38	0.029450118	-0.942935823	-0.205249634	-0.53825	23.23765617	-0.071631205	-0.059459459	0.027069537	0	0.06190476	-1.771999
2.50174E+11	124	-0.470003629	0.3278	4.195	0	2.965896346	0.079380297	4.37375	-27.25122299	0.028803934	-0.015914336	0.049432356	0.022075055	-0.010262552	19.398112
2.50174E+11	191	0.405465108	-1.5505	0.605	-0.023272744	0.140426582	0.070934251	0.097	-16.22719889	-0.042611218	0.029668305	0.082826748	0.010638298	0	0
2.50174E+11	194	-0.470003629	-1.1077	-0.235	-0.055187638	0.15621896	0.038848927	-0.5985	41.99748858	0.11909091	-0.008629567	-0.221428571	0	-0.038297872	-4.723317
2.50174E+11	198	-0.470003629	-0.8046	-0.185	0.011479029	0	-0.190683555	-0.51	11.28081688	-0.114242423	-0.041962901	0.078571429	0	0.061702128	-1.771999
2.50174E+11	211	-0.470003629	0.1365	-0.145	-0.055187638	-0.494286927	0.090623477	-0.59425	-30.7139731	-0.075645932	0.04926517	-0.058270676	0	0.177491602	-4.756682
2.50174E+11	219	0.117783036	-0.3245	-0.165	0.18010648	-1.048930234	-2.68283E-09	0.0195	12.39178518	0.054385028	0.244311609	-0.144957983	0	0.096996246	-4.756682
2.50174E+11	227	0.117783036	0.1706	0.145	0.048979029	-0.270942969	-0.42811002	0.16225	11.17521946	0.402424243	-0.087796235	-0.029761904	0.020833333	-0.075797872	11.741234
2.50174E+11	124	0.356674944	0.7469	4.212903226	0	2.825469764	0.046686464	4.35425	-18.26169914	0.039901703	-0.042419903	0.002439877	0.022075055	-0.010262552	19.398112
2.50174E+11	185	0	0.6059	0.212903226	0.095755758	1.04806687	0.151105989	0.39225	-2.967315441	0	-0.040795512	0.027805365	0.018867925	0.050381373	-2.652434
2.50174E+11	191	1.272965676	-1.1396	0.622903226	-0.023272744	0	0.038240418	0.0775	-7.237675046	-0.031513449	0.003162737	0.035834269	0.010638298	0	0
2.50174E+11	197	-0.15415068	0.178	-0.197096774	0.028145695	0.532999715	-0.384731429	-0.46425	19.3859692	-0.086477988	0.031531532	0.048245617	0	-0.054964539	-4.756682
2.50174E+11	219	0.133531393	-0.1267	-0.147096774	0.18010648	-1.189356816	-0.032693836	0	21.38130902	0.065482797	0.217806041	-0.191950462	0	0.096996246	-4.756682
2.50174E+11	191	0.980829253	-0.8925	0.75	-0.021656535	0	0.033511468	0.097	-22.10152206	-0.04352031	0.013297872	0.082826748	0.010638298	0	1.771999
2.50174E+11	194	0.405465108	-0.9316	-0.09	-0.053571429	0.015792378	0.001426144	-0.5985	36.12316541	0.118181818	-0.025	-0.221428571	0	-0.038297872	-2.951318
2.50174E+11	219	0.287682072	0	-0.02	0.181722689	-1.189356816	-0.037422785	0.0195	6.517462009	0.053475936	0.227941176	-0.144957983	0	0.096996246	-2.984683
2.50174E+11	200	0.133531393	0	-0.29	-0.066120219	-0.014442617	-0.044425656	-0.585	-13.74918724	-0.198606512	0.078450844	0.068421053	0	0.116186693	-2.327287
2.50174E+11	224	1.609437912	-0.6885	0.05	-0.02838437	0	4.70372E-09	-0.35975	0	-0.085398965	0	0.077358491	0	0	1.038938
2.50174E+11	227	-0.15415068	-0.2355	0	0.038046449	-0.034494331	-0.424536236	0.14275	8.771713689	0.384726821	-0.111242139	-0.008333333	0.020833333	-0.031839623	7.909321
2.50174E+11	191	0.606135804	0.5955	0.46	-0.050871991	0.37687522	0.074508029	0.097	-18.63070466	0	0.0062224	0.044187789	0.010638298	0.043958249	-4.351382
2.50174E+11	219	0	0.6592	-0.31	0.152507233	-0.812481596	0.003573776	0.0195	9.988279406	0.096996246	0.220865704	-0.183596943	0	0.140954495	-9.108064
2.50174E+11	224	0.606135804	-1.3731	0.05	-0.045051036	0	0	-0.34025	0	-0.025090325	0	0.017290961	0	0	0.519469
2.50174E+11	227	0.606135804	-0.1042	0	0.021379782	-0.034494331	-0.424536241	0.16225	8.771713689	0.445035461	-0.111242139	-0.068400864	0.020833333	-0.031839623	7.389852
2.50174E+11	191	0.510825624	0	0.46	-0.034751773	0.37687522	0.074508029	0.351	-19.9762812	-0.061702128	0.0062224	0.104255319	0.010638298	0.043958249	-1.504626
2.50174E+11	199	0	0.1411	-0.33	-0.066666667	0.10714023	-0.109375076	-0.34425	-11.91443305	-0.2	0.001257861	0.033333333	0	0.105660377	-6.261308
2.50174E+11	200	-0.182321557	-0.5536	-0.29	-0.066666667	-0.014442617	-0.04442566	-0.3115	-15.09476378	-0.2	0.078450844	0.068421053	0	0.116186693	0
2.50174E+11	219	-0.182321557	0.0342	-0.31	0.168627451	-0.812481596	0.003573776	0.2735	8.642702865	0.035294118	0.220865704	-0.123529412	0	0.140954495	-6.261308
2.50174E+11	224	0	-1.5453	0.05	-0.028930818	0	0	-0.08625	-1.345576542	-0.086792453	0	0.077358491	0	0	3.366225
2.50174E+11	190	-0.182321557	0.1161	0.63	-0.029537734	1.4482663	0.077419574	0.287908333	-29.15075066	-0.020932698	-0.005949346	0.036036036	0.009009009	0.02098873	-4.751246
2.50174E+11	201	0	-0.1264	-0.14	-0.06557377	0.065755516	0.07195484	-0.547091667	-29.62563031	0	0.073806881	0.107843138	0.029411765	-0.046313867	-1.077433
2.50174E+11	219	0.287682072	0	-0.31	0.169720348	-0.812481596	0.003573776	0.006658333	9.988279406	0.088235294	0.220865704	-0.156862745	0	0.130156722	-7.642513
2.50174E+11	224	0.606135804	-1.7624	0.05	-0.027837921	0	0	-0.353091667	0	-0.033851277	0	0.044025158	0	-0.010797773	1.98502
2.50174E+11	227	0.287682072	-0.1972	0	0.038592897	-0.034494331	-0.424536241	0.149408333	8.771713689	0.436274509	-0.111242139	-0.041666666	0.020833333	-0.042637396	8.855403
2.50174E+11	200	0.587786665	0.2033	-0.29	-0.037735849	-0.014442617	-0.04442566	-0.22525	-15.24161841	-0.142857143	0.099888093	0.039849625	0	0.116186693	-0.4354335
2.50174E+11	191	0	-0.0342	0.64	-0.023272744	0.37687522	0.070934253	0.080829167	-21.61556702	-0.028368795	0.012171746	0.112588652	0.010638298	0.012171746	0.7043235
2.50174E+11	200	0	-0.4107	-0.11	-0.055187638	-0.014442617	-0.047999436	-0.581670833	-16.73404959	-0.166666667	0.08440019	0.076754386	0	0.08440019	2.2089495
2.50174E+11	224	0	-1.2292	0.23	-0.017451789	0	-0.003573776	-0.356420833	-2.984862353	-0.05345912	0.005949346	0.085691824	0	-0.031786503	5.5751745
2.50174E+11	191	-0.336472237	-0.5802	0.7	-0.021656535	0.37687522	0.070934253	0.351	-27.40241835	-0.049202128	0.012171746	0.112588652	0.010638298	0.043958249	0
2.50174E+11	194	-0.15415068	-0.5791	-0.14	-0.053571429	0.392667598	0.038848929	-0.3445	30.82226912	0.1125	-0.026126126	-0.191666667	0	0.005660377	-4.723317
2.50174E+11	219	0.451985124	0.1412	-0.07	0.181722689	-0.812481596	0	0.2735	1.216565718	0.047794118	0.22681505	-0.115196079	0	0.140954495	-4.756682
2.50174E+11	227	-0.15415068	0	0.24	0.050595238	-0.034494331	-0.428110017	0.41625	0	0.395833333	-0.105292793	0	0.020833333	-0.031839623	11.741234
2.50174E+11	246	-0.336472237	0.5525	-0.19	-0.053571429	-0.489141089	0.047052415	-0.3525	263.7056503	0.0125	0.073873874	0.308333333	0	-0.094339623	-4.756682
2.50174E+11	247	0.133531393	0.4222	-0.06	0.113095238	-0.48752135	0.032693836	0	52.46991361	-0.131944444	0.040540541	0.097222222	0.055555556	0.183438155	-4.756682
2.50174E+11	191	0	-0.161	0.46	-0.023272744	0.30228313	0.070934253	0.0775	-18.63070466	-0.06030864	0.023543774	0.053378126	0.010638298	0.036471294	-0.752313
2.50174E+11	219	-0.182321557	-0.1268	-0.31	0.18010648	-0.887073687	0	0	9.988279406	0.036687606	0.238187078	-0.174406605	0	0.13346754	-5.508995
2.50174E+11	224	0	-0.9798	0.05	-0.017451789	-0.074592091	-0.003573776	-0.35975	0	-0.085398965	0.017321374	0.026481298	0	-0.007486955	4.118538
2.50174E+11	227	0	0.0837	0	0.048979029	-0.109086421	-0.428110017	0.14275	8.771713689	0.384726821	-0.093920765	-0.059210526	0.020833333	-0.039326579	10.988921
2.50174E+11	194	0.693147181	-0.8484	-0.37	-0.050529103	0.301801438	0.038848929	-0.60825	36.60912046	0.104166667	-0.025	-0.191666667	0	0.005660377	-4.723317
2.50174E+11	195	0.606135804	-1.1029	-0.31	-0.050529103	0.130100374	0.037422785	-0.60625	22.1730912	-0.008333333	0	-0.166666667	0	-0.031839623	-4.756682
2.50174E+11	210	-0.182321557	1.166	-0.33	0.020899468	-0.493805912	-0.244667244	-0.539	-34.58963052	0.089880953	-0.125	-0.220238096	0.071428571	-0.094339623	-4.74868
2.50174E+11	219	0.15415068	0	-0.3	0.184765015	-0.903347756	0	0.00975	7.003417053	0.039460785	0.227941176	-0.115196079	0	0.140954495	-4.756682
2.50174E+11	224	1.386294361	-0.4679	0.06	-0.012793254	-0.09086616	-0.003573776	-0.35	-2.984862353	-0.082625787	0.007075472	0.085691824	0	0	4.870851
2.50174E+11	227	0	0.8582	0.01	0.053637564	-0.125360491	-0.428110017	0.1525	5.786851336	0.3875	-0.104166667	0	0.020833333	-0.031839623	11.741234
2.50174E+11	219	0	-0.00975	-0.01	0.18010648	-0.777987265	0	0.215137097	1.216565718	0.035294118	0.227941176	-0.049505388	0	0.107258798	-1.8646185
2.50174E+11	124	-0.693147181	0.8771	4.29	0.013520971	2.825469764	0.041957514	4.62775	-28.5189183	0.039901703	-0.032284768	0.066022218	0.022075055	0.013147591	21.170111
2.50174E+11	185	-0.693147181	0.881	0.29	0.109276729	1.04806687	0.146377039	0.66575	-13.22453459	0	-0.030660377	0.091387706	0.018867925	0.073791516	-0.880435
2.50174E+11	190	0.530628251	-0.7837	0.87	-0.005630631	1.07139108	0.036423012	0.55475	-28.0149402	-0.043685195	0.001126126	0.06453066	0.009009009	0.011238397	-0.093416
2.50174E+11	191	1.589235205	-0.8645	0.7	-0.009751773	0	0.033511468	0.351	-17.4948942	-0.031513449	0.013297872	0.09941661	0.010638298	0.023410143	1.771999
2.50174E+11	194	1.435084525	-1.4733	-0.14	-0.041666667	0.015792378	0.001426144	-0.3445	40.72979327	0.130188679	-0.025	-0.20483871	0	-0.01488773	-2.951318
2.50174E+11	195	0.09531018	-1.3172	-0.08	-0.041666667	-0.155908686	0	-0.3425	26.29376401	0.017688679	0	-0.17983871	0	-0.05238773	-2.984683
2.50174E+11	199	-0.693147181	0.2446	-0.09	-0.041666667	-0.26973499	-0.150371637	-0.34425	-9.433046043	-0.169811321	0.008333333	0.028494624	0	0.085112271	-2.984683
2.50174E+11	200	0.262364264	0.392	-0.05	-0.041666667	-0.391317837	-0.085422222	-0.3115	-12.61337678	-0.169811321	0.085526316	0.063582343	0	0.095638587	3.276625
2.50174E+11	218	-0.223143551	0	0	0	1.843377849	0.105047046	-0.15825	-15.07542142	-0.003144654	-0.125	0.153494624	0.083333333	-0.031554397	7.303277
2.50174E+11	219	0.993251773	-0.5529	-0.07	0.193627451	-1.189356816	-0.037422785	0.2735	11.12408987	0.065482797	0.227941176	-0.128368122	0	0.120406389	-2.984683
2.50174E+11	194	-0.287682072	0.6588	-0.18	-0.0625	-1.055598702	0.038848929	-0.618	53.95432787	0.064705882	-0.012676056	-0.191666667	0	0	-7.09881
2.50174E+11	218	0.223143551	-0.6653	-0.04	-0.020833333	0.771986769	0.142469832	-0.43175	-1.850886821	-0.068627451	-0.112676056	0.166666666	0.083333333	-0.016666667	3.155785
2.50174E+11	219	0.628608659	0	-0.11	0.172794118	-2.260747896	0	0	24.34862446	0	0.24026512	-0.115196079	0	0.135294118	-7.132175
2.50174E+11	223	0.965080896	-0.0116	0.46	0.194256757	0.975140667	-0.157166163	2.517	-13.06392552	0.264705882	0.022459079	-0.061936937	0	-0.059459459	1.45642
2.50174E+11	226	-0.470003629	1.8304	-0.14	-0.0625	-1.791884026	0.124906227	-0.62775	17.34520741	-0.092436975	-0.041247485	-0.148809524	0.071428571	-0.028571429	-7.132175
2.50174E+11	160	-0.318453731	-0.1639	-0.32	0.007312362	1.577099008	-0.225759834	-0.4166	44.6306208	-0.169014085	0.013888889	0.196302817	0	0	1.527435
2.50174E+11	163	0	0.2669	0.03	-0.035579795	0.501437612	0.038028454	-0.23335	8.999753981	-0.149406242	-0.032679738	0.084783209	0.117647059	0.090686275	-4.763082
2.50174E+11	171	0	0.6691	0.02	0.104812362	0.826650244	0.087938697	0.50065	-14.75924363	-0.069014085	-0.091111111	0.033802817	0.08	-0.045	22.133333
2.50174E+11	176	-0.09531018	0.0451	0.13	0.010386132	-0.931158599	-0.109985746	0.23015	4.166442116	-0.070653429	0.003642987	0.174786424	0	-0.043032787	0
2.50174E+11	194	-0.318453731	0.5667	-0.38	-0.055187638	-1.055598702	0.006357545	-0.5316	50.98701242	0.130985915	-0.011111111	-0.266197183	0	-0.025	-8.077752
2.50174E+11	217	0.546543706	-0.7755	0.23	-0.041103131	0.761901259	0.05595728	-0.2891	-7.68881704	0	0.001564945	0	0	0.086267606	-0.978942
2.50174E+11	218	1.036091932	-0.7755	-0.24	-0.013520971	0.771986769	0.109978447	-0.34535	-4.818202262	-0.002347418	-0.111111111	0.09213615	0.083333333	-0.041666667	2.176843
2.50174E+11	219	1.339774345	-0.0921	-0.31	0.18010648	-2.260747896	-0.032491385	0.0864	21.38130902	0.066280033	0.241830065	-0.189726595	0	0.110294118	-8.111117
2.50174E+11	221	0.737598943	-0.2138	-0.27	-0.055187638	-1.477175667	0.072423607	-0.4956	0	-0.026156942	-0.015873016	-0.128101945	0	0.255952381	-7.166725
2.50174E+11	223	1.473305738	-0.6283	0.26	0.201569119	0.975140667	-0.189657547	2.6034	-16.03124096	0.330985915	0.024024024	-0.136467453	0	-0.084459459	0.477478
2.50174E+11	159	0	-0.0064	-0.167419355	0.003656181	3.312822733	-0.275891788	-0.45275	54.08261675	-0.084713024	-0.114285714	0.386904762	0	-0.06553532	-2.239212
2.50174E+11	193	0	0.8033	-0.237419355	-0.058843819	-0.87563699	-0.082258534	-0.53925	14.90399929	-0.209713024	0.219047619	0.095238095	0	0.094186902	1.080399
2.50174E+11	217	-0.182321557	-0.5512	0.382580645	-0.044759312	0	0.088448665	-0.277	-2.870614778	-0.040698939	-0.001609658	0.128101945	0	0.083232286	0
2.50174E+11	219	0.606135804	0.0964	-0.157419355	0.176450299	-3.022649155	0	0.0985	26.19951128	0.025581094	0.238655462	-0.06162465	0	0.107258798	-7.132175
2.50174E+11	223	1.575536361	-1.1324	0.412580645	0.197912938	0.213239408	-0.157166163	2.6155	-11.2130387	0.290286976	0.020849421	-0.008365508	0	-0.087494779	1.45642
2.50174E+11	176	-0.15415068	1.1642	0.32	0.010386132	-1.322911625	-0.112287637	0.253795833	7.236429607	-0.071052047	0.002078042	0.174786424	0	-0.046068107	0.978942
2.50174E+11	194	0	0.2498	-0.19	-0.055187638	-1.447351728	0.004055654	-0.507954167	54.05699992	0.130587297	-0.012676056	-0.266197183	0	-0.02803532	-7.09881
2.50174E+11	217	1.312186389	-0.8889	0.42	-0.041103131	0.370148233	0.053655389	-0.265454167	-4.61882955	-0.000398618	0	0	0	0.083232286	0
2.50174E+11	218	-0.336472237	-0.7964	-0.05	-0.013520971	0.380233743	0.107676556	-0.321704167	-1.748214771	-0.002746036	-0.112676056	0.09213615	0.083333333	-0.044701987	3.155785
2.50174E+11	219	1.098612289	-0.409	-0.12	0.18010648	-2.652500922	-0.034793276	0.110045833	24.45129651	0.065881415	0.24026512	-0.189726595	0	0.107258798	-7.132175
2.50174E+11	223	0.619039208	-0.0088	0.45	0.201569119	0.583387641	-0.191959438	2.627045833	-12.96125347	0.330587297	0.022459079	-0.136467453	0	-0.087494779	1.45642
2.50174E+11	159	0.619039208	0.0034	-0.35	0.007312362	3.312822733	-0.314740717	-0.55125	54.08261675	-0.044811321	-0.112676056	0.258802817	0	-0.06553532	-2.239212
2.50174E+11	191	-0.15415068	0.427	0.43	-0.023272744	-1.833292339	0.032085324	0.0775	-2.419472784	-0.031513449	0.025621816	0.038058136	0.010638298	0.010262552	-2.375493
2.50174E+11	192	-0.336472237	-0.03585	-0.41	-0.055187638	-0.78471772	0.076287349	-0.58725	18.77128655	-0.069811321	-0.012676056	-0.266197183	0	-0.02803532	1.276794
2.50174E+11	194	-0.336472237	-0.5538	-0.41	-0.055187638	-1.817499961	0	-0.618	55.80521469	0.130188679	-0.012676056	-0.266197183	0	-0.02803532	-7.09881
2.50174E+11	217	1.098612289	-1.4006	0.2	-0.041103131	0	0.049599735	-0.3755	-2.870614778	-0.000797236	0	0	0	0.083232286	0
2.50174E+11	219	1.609437912	-1.2009	-0.34	0.18010648	-3.022649155	-0.038848929	0	26.19951128	0.065482797	0.24026512	-0.189726595	0	0.107258798	-7.132175
2.50174E+11	223	0.133531393	0.248	0.23	0.201569119	0.213239408	-0.196015092	2.517	-11.2130387	0.330188679	0.022459079	-0.136467453	0	-0.087494779	1.45642
2.50174E+11	224	0	0.9508	0.02	-0.017451789	-2.210167559	-0.042422705	-0.35975	16.21123188	-0.056603774	0.019399416	0.011161308	0	-0.033695697	2.495358
2.50174E+11	124	1.170071253	0.6539	4.29	-0.007312362	1.472010244	0.0793803	4.4467	-25.84689692	0.039901703	-0.019960824	0.07919426	0.022075055	0.001909194	17.022619
2.50174E+11	125	1.268511325	0.393	-0.12	0.104166667	0	-0.291410142	-0.2708	7.278649233	-0.003144654	0.053990611	-0.208333334	0.166666667	0.040540541	-7.132175
2.50174E+11	159	0.200670695	-0.2462	-0.08	0	3.792655552	-0.275891788	-0.4588	41.67921671	-0.044811321	-0.112676056	0.333333333	0	-0.063626126	-2.239212
2.50174E+11	160	-0.251314428	-0.4753	-0.08	0	1.295030568	-0.193268449	-0.41055	37.04542302	-0.169811321	0.012323944	0.270833333	0	-0.001126126	2.506377
2.50174E+11	190	-0.405465108	0.2831	0.87	-0.026463964	-0.28206844	0.073845798	0.3737	-25.34291883	-0.043685195	0.01345007	0.077702702	0.009009009	0	-4.240908
2.50174E+11	194	-0.117783036	0.0328	-0.14	-0.0625	-1.337667142	0.038848929	-0.52555	43.40181464	0.130188679	-0.012676056	-0.191666667	0	-0.026126126	-7.09881
2.50174E+11	217	-0.587786665	-0.7529	0.47	-0.048415493	0.479832819	0.088448665	-0.28305	-15.27401482	-0.000797236	0	0.074530516	0	0.08514148	0
2.50174E+11	218	-0.587786665	-0.4679	0	-0.020833333	0.489918329	0.142469832	-0.3393	-12.40340004	-0.003144654	-0.112676056	0.166666666	0.083333333	-0.042792793	3.155785
2.50174E+11	219	0.84729786	-0.6143	-0.07	0.172794118	-2.542816336	0	0.09245	13.79611124	0.065482797	0.24026512	-0.115196079	0	0.109167992	-7.132175
2.50174E+11	223	0.105360516	0	0.5	0.194256757	0.693072227	-0.157166163	2.60945	-23.61643874	0.330188679	0.022459079	-0.061936937	0	-0.085585585	1.45642
2.50174E+11	124	0.747214402	0.8621	4.29	-0.007312362	0.982091915	0.14070805	4.45275	-33.12554616	0.043046357	-0.032284768	0	0.022075055	0.00303532	16.043677
2.50174E+11	159	1.440361582	-0.3242	-0.08	0	3.302737223	-0.214564037	-0.45275	34.40056748	-0.041666667	-0.125	0.254139073	0	-0.0625	-3.218154
2.50174E+11	160	1.791759469	-1.2688	-0.08	0	0.805112239	-0.131940698	-0.4045	29.76677379	-0.166666667	0	0.191639073	0	0	1.527435
2.50174E+11	176	-0.587786665	1.1969	0.37	0.00307377	-1.703145368	-0.016166611	0.24225	-10.6974049	-0.068306011	-0.010245902	0.17012268	0	-0.043032787	0
2.50174E+11	190	-0.587786665	0.4281	0.87	-0.026463964	-0.771986769	0.135173548	0.37975	-32.62156806	-0.040540541	0.001126126	-0.001491558	0.009009009	0.001126126	-5.21985
2.50174E+11	219	0.510825624	0	-0.07	0.172794118	-3.032734665	0.06132775	0.0985	6.517462009	0.068627451	0.227941176	-0.194390339	0	0.110294118	-8.111117
2.50174E+11	223	0.747214402	-0.4698	0.5	0.194256757	0.203153898	-0.095838412	2.6155	-30.89508798	0.333333333	0.010135135	-0.141131197	0	-0.084459459	0.477478
2.50174E+11	217	0	-0.0983	0.55	-0.041103131	-0.768972419	0.014602867	0.13425	-44.23980021	0.042887959	0.112676056	-0.004663744	0	0.148767606	2.239212
2.50174E+11	124	1.386294361	-0.1744	4.05	0.001616209	1.777402894	0.021416118	4.35425	-15.2943837	0.043046357	-0.033410894	0.037527594	0.022075055	0	19.398112
2.50174E+11	190	0	-1.1083	0.63	-0.017535393	0.02332421	0.015881615	0.28125	-14.79040561	-0.040540541	0	0.036036036	0.009009009	-0.001909194	-1.865415
2.50174E+11	191	-0.15415068	0.2302	0.46	-0.021656535	-1.04806687	0.012970071	0.0775	-4.270359606	-0.028368795	0.012171746	0.070921986	0.010638298	0.010262552	0
2.50174E+11	223	-0.15415068	0.9121	0.26	0.203185328	0.998464877	-0.215130345	2.517	-13.06392552	0.333333333	0.009009009	-0.103603603	0	-0.087494779	3.831913
2.50174E+11	124	1.145132304	-0.3037	4.29	0.019151602	1.776895145	0.008446046	4.35425	-28.34749617	0.043046357	-0.010076521	0.037527594	0.022075055	0	15.94222
2.50174E+11	125	-0.336472237	0.1629	-0.12	0.130630631	0.304884901	-0.362344395	-0.36325	4.778049986	0	0.063874914	-0.25	0.166666667	0.038631347	-8.212574
2.50174E+11	182	0	2.0145	0.6	-0.00032175	0.455259631	-0.056414167	0.00875	-18.65167241	0.107142857	-0.01945842	0	0	0.026726585	-8.170083
2.50174E+11	190	0.451985124	0	0.87	0	0.022816461	0.002911544	0.28125	-27.84351808	-0.040540541	0.023334373	0.036036036	0.009009009	-0.001909194	-5.321307
2.50174E+11	192	-0.15415068	-0.5464	-0.14	-0.036036036	0	0.044202025	-0.58725	3.867287258	-0.066666667	-0.002791753	-0.233333333	0	-0.02803532	0.196395
2.50174E+11	193	1.049822124	-0.7763	-0.15	-0.036036036	-0.09091927	-0.153192787	-0.63775	0	-0.166666667	0.23054158	0	0	0.094186902	0
2.50174E+11	219	-0.336472237	0.7758	-0.07	0.199258082	-2.237931435	-0.070934253	0	11.295512	0.068627451	0.250149423	-0.156862745	0	0.107258798	-8.212574
2.50174E+11	124	0.356674944	1.5116	3.82	0	1.754078684	0.008653254	4.35425	-11.0240241	0.040698939	-0.039072521	0.004663744	0.022075055	-0.010262552	19.398112
2.50174E+11	190	0.133531393	0	0.4	-0.019151602	0	0.003118752	0.28125	-10.520046	-0.042887959	-0.005661626	0.003172186	0.009009009	-0.012171746	-1.865415
2.50174E+11	196	-0.336472237	-0.3722	-0.62	-0.055187638	-0.632341973	-0.03856328	-0.58375	104.8311637	-0.057902974	-0.020676642	-0.143974961	0	-0.138297872	-4.432794
2.50174E+11	219	0.133531393	-0.2887	-0.54	0.18010648	-2.260747896	-0.070727046	0	28.61898407	0.066280033	0.221153424	-0.189726595	0	0.096996246	-4.756682
2.50174E+11	223	-0.336472237	0.8119	0.03	0.201569119	0.975140667	-0.227893209	2.517	-8.793565918	0.330985915	0.003347383	-0.136467453	0	-0.097757331	3.831913
2.50174E+11	124	0.356674944	0.4052	4.05	-0.001955219	1.754078684	0.0793803	4.35425	-15.92669984	0.039901703	-0.033410894	0.037527594	0.022075055	0	19.398112
2.50174E+11	125	0.356674944	0.2605	-0.36	0.10952381	0.28206844	-0.291410142	-0.36325	17.19884631	-0.003144654	0.040540541	-0.25	0.166666667	0.038631347	-4.756682
2.50174E+11	191	-0.15415068	0.3694	0.46	-0.025227963	-1.07139108	0.070934253	0.0775	-4.902675746	-0.031513449	0.012171746	0.070921986	0.010638298	0.010262552	0
2.50174E+11	219	0.133531393	-0.3376	-0.31	0.178151261	-2.260747896	0	0	23.71630832	0.065482797	0.22681505	-0.156862745	0	0.107258798	-4.756682
2.50174E+11	223	0.251314428	0.8419	0.26	0.1996139	0.975140667	-0.157166163	2.517	-13.69624166	0.330188679	0.009009009	-0.103603603	0	-0.087494779	3.831913
2.50174E+11	220	0	0.2524	-0.195	0.9375	1.689247825	0.378288808	-0.50975	828.1813002	-0.174525618	-0.12972973	-0.22972973	0	-0.143012573	-3.8239745
2.50174E+11	124	0.762140052	0.527	4.22	0.019151602	2.809677386	0.04053137	4.37375	-15.2943837	0.039901703	-0.033410894	0.065936685	0.022075055	0.001909194	21.263527
2.50174E+11	190	-0.336472237	-1.051	0.8	0	1.055598702	0.034996868	0.30075	-14.79040561	-0.043685195	0	0.064445127	0.009009009	0	0
2.50174E+11	191	0.251314428	0.0107	0.63	-0.004121142	-0.015792378	0.032085324	0.097	-4.270359606	-0.031513449	0.012171746	0.099331077	0.010638298	0.012171746	1.865415
2.50174E+11	194	-0.336472237	-0.1672	-0.21	-0.036036036	0	0	-0.5985	53.95432787	0.130188679	-0.026126126	-0.204924243	0	-0.026126126	-2.857902
2.50174E+11	199	-0.336472237	1.0097	-0.16	-0.036036036	-0.285527368	-0.151797781	-0.59825	3.791488552	-0.169811321	0.007207207	0.028409091	0	0.073873874	-2.891267
2.50174E+11	219	0.251314428	-0.1513	-0.14	0.199258082	-1.205149194	-0.038848929	0.0195	24.34862446	0.065482797	0.22681505	-0.128453655	0	0.109167992	-2.891267
2.50174E+11	190	0.405465108	-0.72705	0.208548387	-0.014705931	0.011408231	-0.002767251	0.175459677	-4.578530859	0	0.026126126	0.082432707	0	0.013063063	-2.375623
2.50174E+11	192	0.287682072	-0.74655	-0.801451613	-0.050741967	-0.011408231	0.03852323	-0.693040323	27.13227447	-0.026126126	0	-0.186936663	-0.009009009	-0.013063063	3.142079
2.50174E+11	124	1.011600912	-0.3427	4.05	0.006643948	1.776895145	0.04053137	4.35425	-15.2943837	0.040698939	-0.033410894	0.070860927	0.022075055	0.001909194	19.398112
2.50174E+11	190	2.183238335	-0.9793	0.63	-0.012507654	0.022816461	0.034996868	0.28125	-14.79040561	-0.042887959	0	0.069369369	0.009009009	0	-1.865415
2.50174E+11	191	0.117783036	0.1768	0.46	-0.016628796	-1.048574619	0.032085324	0.0775	-4.270359606	-0.030716213	0.012171746	0.104255319	0.010638298	0.012171746	0
2.50174E+11	192	0.318453731	-1.0288	-0.38	-0.04854369	0	0.076287349	-0.58725	16.92039973	-0.069014085	-0.026126126	-0.2	0	-0.026126126	3.652287
2.50174E+11	193	-0.470003629	-1.1109	-0.39	-0.04854369	-0.09091927	-0.121107463	-0.63775	13.05311247	-0.169014085	0.207207207	0.033333333	0	0.096096096	3.455892
2.50174E+11	219	1.011600912	-0.0533	-0.31	0.186750428	-2.237931435	-0.038848929	0	24.34862446	0.066280033	0.22681505	-0.123529412	0	0.109167992	-4.756682
2.50174E+11	124	0.916290732	-0.7315	3.92	0	1.754078684	0.008446046	4.27675	-13.44349688	0.043046357	-0.033410894	0.001491558	0.013066046	0	19.398112
2.50174E+11	125	0.916290732	0.0952	-0.49	0.111479029	0.28206844	-0.362344395	-0.44075	19.68204928	0	0.040540541	-0.286036036	0.157657658	0.038631347	-4.756682
2.50174E+11	190	0	-1.1609	0.5	-0.019151602	0	0.002911544	0.20375	-12.93951879	-0.040540541	0	0	0	-0.001909194	-1.865415
2.50174E+11	191	-0.182321557	0	0.33	-0.023272744	-1.07139108	0	0	-2.419472784	-0.028368795	0.012171746	0.03488595	0.001629289	0.010262552	0
2.50174E+11	192	-0.182321557	-1.4957	-0.51	-0.055187638	-0.022816461	0.044202025	-0.66475	18.77128655	-0.066666667	-0.026126126	-0.269369369	-0.009009009	-0.02803532	3.652287
2.50174E+11	219	-0.182321557	0.3194	-0.44	0.18010648	-2.260747896	-0.070934253	-0.0775	26.19951128	0.068627451	0.22681505	-0.192898781	-0.009009009	0.107258798	-4.756682
2.50174E+11	124	-0.15415068	0.0067	3.919516129	0.019151602	1.776895145	0.006990274	4.27675	-11.0240241	0.083586898	-0.033410894	0	0.016948736	0	19.398112
2.50174E+11	125	-0.15415068	0.7889	-0.490483871	0.130630631	0.304884901	-0.363800167	-0.44075	22.10152206	0.040540541	0.040540541	-0.287527594	0.161540348	0.038631347	-4.756682
2.50174E+11	189	-0.336472237	-0.9543	-0.490483871	-0.036036036	-0.246065378	-0.173621794	-0.631	56.16836113	-0.126126126	0.040540541	0.29580574	-0.00512632	-0.044701987	-4.756682
2.50174E+11	190	-0.336472237	-1.0402	0.499516129	0	0.022816461	0.001455772	0.20375	-10.520046	0	0	-0.001491558	0.00388269	-0.001909194	-1.865415
2.50174E+11	193	-0.336472237	-0.3734	-0.520483871	-0.036036036	-0.09091927	-0.154648559	-0.71525	17.32347207	-0.126126126	0.207207207	-0.037527594	-0.00512632	0.094186902	3.455892
2.50174E+11	124	0.84729786	-0.4129	3.42	0	0.778938017	0	3.962	-1.838230771	0	-0.007284768	0	0.00320713	0.001909194	13.866834
2.50174E+11	124	2.602689685	-1.286	4.05	0.000425733	1.777149018	0.008446046	4.27675	-16.22993592	0.043046357	-0.007284768	0.011291748	0.019694103	0.000954597	16.277979
2.50174E+11	191	-0.182321557	0	0.46	-0.022847011	-1.048320747	0	0	-5.205911828	-0.028368795	0.038297872	0.04468614	0.008257346	0.011217149	-3.120133
2.50174E+11	192	1.041453875	-1.5587	-0.38	-0.054761905	0.000253872	0.044202025	-0.66475	15.9848475	-0.066666667	0	-0.25956918	-0.002380953	-0.027080723	0.532154
2.50174E+11	218	-0.182321557	0.56815	-0.24	-0.013095238	0.795057103	0.071535578	-0.50925	-2.786439044	0	-0.1	0.098764154	0.080952381	-0.04374739	2.411145
2.50174E+11	124	-0.15415068	0	0.165	0	0	0	0.162125	-0.182972156	0	0	0	0	0	0
2.50174E+11	124	0.146603474	-0.3075	4	-0.028145694	1.777402894	0.002767251	4.119	-15.2943837	0.029713024	-0.001624391	0	0.022075055	-0.026726585	22.050546
2.50174E+11	182	0.744440475	-0.3768	0.31	-0.047619046	0.45576738	-0.062092962	-0.2265	-5.598559945	0.093809524	-0.01100629	-0.037527594	0	0	-2.061757
2.50174E+11	185	0.639079959	0	0	0.067610065	0	0.107186776	0.157	0	-0.010188679	0	0.025365488	0.018867925	0.03391734	0
2.50174E+11	182	0.287682072	0	0	-0.019473352	0	-0.064860213	-0.3835	0	0.0640965	-0.009381899	-0.037527594	-0.018867925	0	-2.061757
2.50174E+11	185	0.287682072	0	-0.31	0.095755758	-0.45576738	0.104419525	0	5.598559945	-0.039901703	0.001624391	0.025365488	0	0.03391734	0
2.50174E+11	124	-0.182321557	1.0723	4	0	1.777402894	0	4.165	-15.2943837	0.039901703	0	-0.025365488	0.00320713	-0.026726585	22.050546
2.50174E+11	185	0.773189888	0	0	0.095755758	0	0.104419525	0.203	0	0	0.001624391	0	0	0.03391734	0
2.50174E+11	188	-0.182321557	0.6461	0.55	-0.008891342	-0.270099874	0.026182083	0	-8.397173153	-0.049440951	-0.000122639	0.001921733	-0.000349406	0.048941799	5.538265
2.50174E+11	124	3.135494216	-0.0714	3.79	0	1.777402894	0.006990274	4.165	-9.695823757	0.019950852	0	0	0.004217912	-0.026726585	21.6570365
2.50174E+11	182	3.08190997	-0.2233	0.1	-0.019473352	0.45576738	-0.057869939	-0.1805	0	0.084047352	-0.009381899	-0.037527594	-0.017857143	0	-2.4552665
2.50174E+11	183	-0.693147181	0.073	-0.64	-0.055187638	-0.2499191	-0.106123606	-0.818	-14.35329681	-0.089762173	0.007284768	-0.070860927	-0.017857143	0.145238095	-2.4977575
2.50174E+11	185	2.433613355	0	-0.21	0.095755758	0	0.111409799	0.203	5.598559945	-0.019950852	0.001624391	0.025365488	0.001010782	0.03391734	-0.3935095
2.50174E+11	189	0	-1.0601	-0.62	-0.036366643	-0.268881839	-0.172166022	-0.686875	60.29517467	-0.138297872	0.041103604	0.29580574	-0.009009009	-0.044701987	-4.756682
2.50174E+11	217	0	0.298	-0.03	-0.022282136	0.761901259	0.017514411	-0.508875	3.675671553	0.030716213	-0.012887007	-0.004663744	-0.009009009	0.083232286	2.375493
2.50174E+11	124	0.538996501	0	3.59	0.000425728	1.754078684	0.008446046	4.2115	-11.0240241	0.039901703	0	-0.005329553	0.011436757	0	16.043677
2.50174E+11	124	4.315263419	-1.4173	3.45	0	0	0	1.83725	-2.230458178	0	0	0	0.00320713	0	9.319675
2.50174E+11	188	-0.875468737	0.7835	0	-0.008891342	-2.047502768	0.026182083	-2.32775	4.666752371	-0.089342654	-0.000122639	0.027287221	-0.000349406	0.075668384	-7.192606
2.50174E+11	124	3.808370432	0	0.112	0	0	0	0.1086125	-0.121141891	0	0	0	0	0	0
2.50174E+11	124	0.510825624	-1.41445	3.81	0	0	0.032103875	3.962	-6.599139634	0	0	0	0.014932195	0	12.8496035
2.50174E+11	124	1.098612289	-1.2472	3.79	0	0.088489838	0.003477458	4.09925	-10.7984531	0.014856512	0	0	0.002224426	0	15.0412205
2.50174E+11	191	0	-0.1831	0.2	-0.023272744	-2.736979926	-0.004968588	-0.1775	0.225570997	-0.05655864	0.04558264	0.033394392	-0.009212331	0.010262552	-4.3568915
2.50174E+11	124	0	0.9325	4	0	1.77740289	0	4.0335	-9.695823757	0.029713024	0	0	0.003556536	-0.026726585	22.050546
2.50174E+11	185	0	0	0	0.095755758	-4E-09	0.104419525	0.0715	5.598559945	-0.010188679	0.001624391	0.025365488	0.000349406	0.03391734	0
2.50174E+11	124	3.265065207	0	3.71	0	1.321635514	0.004505981	4.119	-9.695823757	0	0	0	0.00320713	-0.026726585	22.050546
2.50174E+11	182	0.693147181	-1.0688	0.02	-0.019473352	0	-0.060354232	-0.2265	0	0.0640965	-0.009381899	-0.037527594	-0.018867925	0	-2.061757
2.50174E+11	185	0.597837001	-0.0577	-0.29	0.095755758	-0.45576738	0.108925505	0.157	5.598559945	-0.039901703	0.001624391	0.025365488	0	0.03391734	0
2.50174E+11	124	0.405465108	-1.4159	3.69	0.000212864	1.321635514	0	4.0175	-9.695823757	0	0	0	0.003556536	-0.026726585	19.398112
2.50174E+11	182	-0.693147181	-1.0219	0	-0.019260488	0	-0.064860213	-0.328	0	0.0640965	-0.009381899	-0.037527594	-0.018518519	0	-4.714191
2.50174E+11	185	0.182321557	0	-0.31	0.095968622	-0.45576738	0.104419525	0.0555	5.598559945	-0.039901703	0.001624391	0.025365488	0.000349406	0.03391734	-2.652434
2.50174E+11	185	0.451985124	0	0	0.010943396	0	0.09535116	0.203	0	0	0	0.025365488	0	0	0
2.50174E+11	188	-0.336472237	0.6109	0.55	-0.093703704	-0.270099874	0.017113718	0	-8.397173153	-0.049440951	-0.00174703	0.027287221	-0.000349406	0.015024459	5.538265
2.50174E+11	185	0.15415068	-0.5982	0	0.095755758	0	0.104419525	0	14.92843939	-0.030188679	0	0.025365488	0	0	0
2.50174E+11	124	0.693147181	1.50545	4	0	1.777402894	0	4.18825	-14.04991814	0.034807364	-0.000812196	0	0.00320713	-0.060643925	22.050546
2.50174E+11	182	0.693147181	-0.17475	0.31	-0.019473352	0.45576738	-0.064860213	-0.15725	-4.354094387	0.098903864	-0.010194095	-0.037527594	-0.018867925	-0.03391734	-2.061757
2.50174E+11	185	0.773189888	-0.12975	0	0.095755758	0	0.104419525	0.22625	1.244465558	-0.005094339	0.000812196	0.025365488	0	0	0
2.50174E+11	188	0	0.79765	0.55	-0.008891342	-0.270099874	0.026182083	0.02325	-7.152707595	-0.054535291	-0.000934835	0.027287221	-0.000349406	0.015024459	5.538265
2.50174E+11	182	0.15415068	-1.7332	0.31	-0.019047624	0.632020451	-0.024328843	0	-5.598559945	0.093809524	-0.016666667	-0.036036036	0	0.007034635	-2.942192
2.50174E+11	185	2.719100037	-1.5456	0	0.096181486	0.176253071	0.144950895	0.3835	0	-0.010188679	-0.005660377	0.026857046	0.018867925	0.040951975	-0.880435
2.50174E+11	187	0.773189888	-1.8598	-0.09	-0.009307365	-0.754781867	-0.199877228	-0.342	-2.488931116	0.001818182	0.013636364	-0.051187551	0	0.10227273	2.167275
2.50174E+11	198	0.15415068	-0.8378	-0.38	0.011904757	-1.012240381	-0.229532482	-0.53825	23.23765617	-0.113333333	-0.033333333	0.030630631	0	0.05227273	0
2.50174E+11	185	1.832581464	-0.4143	0.02	0.097371967	0	0.104419525	0.2495	0	-0.010188679	0.001624391	0.025365488	0.010265774	0	0
2.50174E+11	186	-0.470003629	-0.7741	-0.29	-0.008116884	-0.176253071	-0.165866473	-0.54725	10.97421495	0.047272727	-0.001806141	-0.234497291	-0.008602151	0.311320755	-2.104248
2.50174E+11	124	-0.336472237	1.8825	4	-0.001955219	1.777402894	0	4.165	-15.2943837	0	-0.001624391	0	0.00320713	-0.026726585	22.050546
2.50174E+11	185	1.860752341	-0.1643	0	0.093800539	0	0.104419525	0.203	0	-0.039901703	0	0.025365488	0	0.03391734	0
2.50174E+11	185	0.693147181	0	0	0.098359189	0	0.108925505	0.285525	2.152312959	-0.010188679	0	0.025365488	0.009601516	0	-2.652434
2.50174E+11	188	-0.287682072	-0.6671	0.55	-0.006287911	-0.270099874	0.030688063	0.082525	-6.244860194	-0.05962963	-0.00174703	0.027287221	0.00925211	0.015024459	2.885831
2.50174E+11	185	0.451985124	0	0.03	0.088443396	0	0.104419525	0.203	0	0	0	0.025365488	0.008229627	0	0
2.50174E+11	184	0	-0.0361	-0.39	0.052813392	-0.841218096	-0.529581093	-0.46125	218.5084732	0.530188679	-0.094339623	-0.070860927	0	-0.188679245	-3.007769
2.50174E+11	185	0.916290732	0	0.04	0.103756788	0.21090535	0.14285617	0.44425	1.850886821	0	0	0.025365488	0.018867925	0	-2.652434
2.50174E+11	184	0.955511445	-2.75785	-0.305333333	0.044812362	-0.121088508	-0.488637439	-0.1935	209.5327399	0.50487805	-0.1	0	0	-0.128736314	-1.23577
2.50174E+11	185	1.335001067	-1.82205	0.124666667	0.095755758	0.931034938	0.183799824	0.712	-7.124846407	-0.025310629	-0.005660377	0.096226415	0.018867925	0.059942931	-0.880435
2.50174E+11	186	-0.693147181	-2.42655	-0.185333333	-0.009733093	0.754781867	-0.086486173	-0.08475	3.849368539	0.032150777	-0.009090909	-0.163636364	0	0.371263686	-2.984683
2.50174E+11	187	-0.223143551	-2.73215	0.034666667	-0.009733093	0	-0.161028298	-0.0135	-9.613777523	-0.013303768	0.013636364	0.018181818	0	0.121263686	2.167275
2.50174E+11	188	-0.693147181	-2.10155	0.674666667	-0.008891342	0.660935064	0.105562382	0.509	-15.52201956	-0.07475158	-0.007407407	0.098148148	0.018518519	0.07496739	4.65783
2.50174E+11	198	-0.356674944	-1.11415	-0.255333333	0.011479029	-0.257458514	-0.190683552	-0.20975	16.11280976	-0.128455283	-0.033333333	0.1	0	0.071263686	0
2.50174E+11	184	-0.182321557	-0.27385	-0.399666667	0.044812362	-0.782023572	-0.56454028	-0.656	216.6575863	0.52	-0.094339623	-0.070860927	-0.00476191	-0.166666667	-3.403045
2.50174E+11	185	0.773189888	0	0	0.095755758	0.270099874	0.112056051	0.2485	2.488931116	0	0	0.025365488	0.009344115	0	-3.04771
2.50174E+11	187	-0.182321557	-0.9634	-0.09	-0.009733093	-0.660935064	-0.232772072	-0.477	0	0.012006861	0.019296741	-0.052679109	-0.00952381	0.061320755	0
2.50174E+11	188	1.098612289	-0.6468	0.55	-0.008891342	0	0.033818609	0.0455	-5.908242037	-0.049440951	-0.00174703	0.027287221	0.008994709	0.015024459	2.490555
2.50174E+11	185	1.041453875	0	0	0.095755758	0.176253071	0.112865571	0.2485	2.488931116	-0.010188679	0	0.025365488	0.018867925	0	-3.04771
2.50174E+11	186	-0.182321557	-0.5527	-0.31	-0.009733093	0	-0.157420426	-0.54825	13.46314606	0.047272727	-0.003430532	-0.234497291	0	0.311320755	-5.151958
2.50174E+11	187	0.287682072	-0.9634	-0.09	-0.009733093	-0.754781867	-0.231962552	-0.477	0	0.001818182	0.019296741	-0.052679109	0	0.061320755	0
2.50174E+11	188	1.575536361	-0.67	0.55	-0.008891342	-0.093846803	0.034628129	0.0455	-5.908242037	-0.05962963	-0.00174703	0.027287221	0.018518519	0.015024459	2.490555
2.50174E+11	97	0.84729786	-2.4382	0	-0.019607843	-0.057013681	0.042634145	-0.045	-16.28550028	0	0.024931827	0.019607843	0	0.121848739	-3.348035
2.50174E+11	185	0.916290732	-0.4374	0.19	0.131335553	1.178419293	0.112056051	0.9055	0	-0.006659267	0.001624391	0.062893082	0.018867925	0.045822102	-1.243787
2.50174E+11	188	0.955511445	-1.4169	0.74	0.000841751	0.918393578	0.034628129	0.568104839	-12.57197041	-0.056100218	0	0.07996633	0.018518519	0.037037037	4.297398
2.50174E+11	91	0.606135804	-2.7653	-0.1	-0.046296296	-0.020729698	0.008891131	-0.4195	5.687611964	0.120826709	-0.011511512	0	0	-0.026517083	0
2.50174E+11	96	0.606135804	-2.7653	-0.14	-0.046296296	-0.018401105	0.015568504	-0.43275	4.186947176	0.156862745	-0.001683502	-0.081900082	0	0.023441967	-2.507145
2.50174E+11	97	0	-2.8506	-0.13	-0.046296296	0	0.019710718	-0.44175	-16.28550028	0	0.025054466	0.028616852	0	0.076026637	-3.345115
2.50174E+11	91	-0.182321557	-2.21435	0	-0.040584416	-0.020729698	0	-0.082375	1.500664789	0.087584273	-0.011572832	0	0	-0.026517083	0
2.50174E+11	96	0.510825624	-2.21435	-0.04	-0.040584416	-0.018401105	0.006677373	-0.095625	0	0.123620309	-0.001744821	-0.081900082	0	0.023441967	-2.507145
2.50174E+11	97	-0.182321557	-2.1706	-0.1	-0.045454545	-0.304398036	0.01774798	-0.225	-11.56399868	0.006659267	0.024931827	0	0	0.076026637	-3.345115
2.50174E+11	185	0.15415068	0.0756	0.09	0.105488851	0.931034938	0.087169886	0.7255	4.7215016	0	0.001624391	0.043285239	0.018867925	0	-1.240867
2.50174E+11	188	-0.182321557	-0.4778	0.64	0.000841751	0.660935064	0.008932444	0.5225	-3.675671553	-0.049440951	-0.000122639	0.045206972	0.018518519	0.015024459	4.297398
2.50174E+11	91	0.955511445	-1.4173	0	0	-0.020729698	0	0	5.687611964	0.115479115	-0.011511512	0	0	-0.026517083	1.240867
2.50174E+11	96	0.955511445	-1.4173	-0.04	0	-0.018401105	0.006677373	-0.01325	4.186947176	0.151515151	-0.001683502	-0.081900082	0	0.023441967	-1.266278
2.50174E+11	202	0.470003629	-1.90235	-0.2	0	-0.181762661	-0.038491931	-0.0875	6.179256652	-0.033613445	-0.092715232	-0.210084033	0	-0.039717774	4.2352
2.5025E+11	221	1.531476371	0	0	-0.031914894	0	0.025534692	-0.104	-20.1647433	0	0	-0.139263253	0	0.073260073	-2.731928
2.5025E+11	228	0.485507816	-0.611	-0.08	-0.031914894	0.470242705	-0.077055132	-0.06525	15.03877478	0.010989011	-0.018315018	0.084179971	0	0	-0.924511
2.5025E+11	163	-0.105360516	1.4474	0.3	-0.033963586	1.978613279	0.028148137	0.15825	-11.16498932	-0.147058827	-0.016806727	0.159313725	0.117647059	0.004418669	-0.328285
2.5025E+11	221	1.62924054	-0.8327	0	-0.053571429	0	0.062543289	-0.104	-20.1647433	-0.023809527	-5E-09	-0.053571429	0	0.169684775	-2.731928
2.5025E+11	222	0.182321557	-0.9947	0.02	0.076863354	-0.050641251	0.153663792	0.374	3.923341022	0.007246373	0.078674943	0.143115942	0.043478261	-0.080832823	0
2.5025E+11	221	1.203972804	0	0	0	0	0	-0.000466667	-14.55151045	0	0	0	0	0.073260073	0
2.5025E+11	222	0	-0.2692	0.02	0.130434783	-0.050641251	0.091120502	0.477533333	9.536573876	0.0310559	0.078674948	0.196687371	0.043478261	-0.177257525	2.731928
2.5025E+11	227	-0.182321557	1.6208	0.27	0.104166667	-0.005584964	-0.533025009	0.724283333	5.613232854	0.44047619	-0.074404762	0.053571429	0.020833333	-0.245192308	15.553524
2.5025E+11	229	-0.182321557	0.7255	-0.12	0.111111111	0.08436203	-0.484536155	0.103533333	49.32646795	-0.031746032	-0.095238095	0.206349206	0	0.025641025	11.378029
2.5025E+11	221	0.619039208	0	0	-0.036036036	0	0.012925962	-0.079	-20.1647433	-0.008809524	0	-0.053571429	0	0.103174603	-1.807417
2.5025E+11	229	0	0.8167	-0.12	0.075075075	0.08436203	-0.471610192	0.025	43.7132351	-0.040555556	-0.095238095	0.152777777	0	0.055555555	9.570612
2.5025E+11	176	-0.693147181	1.323	0.4	0.027837921	0.546017068	-0.1741243	0.54125	-15.99830119	-0.055485498	0.019516003	0.207650274	0	-0.121736491	4.763082
2.5025E+11	221	0.875468737	-0.4255	0	-0.037735849	0	0.008285053	-0.1845	-20.1647433	-0.010989011	0	-0.095238095	0	0.177248677	-2.403643
2.5025E+11	222	0.09531018	-0.1045	0.02	0.092698934	-0.050641251	0.099405556	0.2935	3.923341022	0.020066889	0.078674948	0.101449276	0.043478261	-0.073268921	0.328285
2.5025E+11	227	-0.693147181	1.5473	0.27	0.066430818	-0.005584964	-0.524739955	0.54025	0	0.429487179	-0.074404762	-0.041666666	0.020833333	-0.141203704	13.149881
2.5025E+11	219	-0.287682072	0.8653	-0.04	0.131127451	-0.783572229	-0.002325168	0.31975	1.216565718	0.061381078	0.252941176	-0.115196079	0	0.104859335	-3.67632
2.5025E+11	221	2.63008866	-1.4298	0	-0.104166667	0	0.102589824	-0.26225	-20.1647433	-0.031055897	-0.004761905	-0.053571429	0	0.250517598	-2.731928
2.5025E+11	222	1.178654996	-1.2597	0.02	0.026268116	-0.050641251	0.193710326	0.21575	3.923341022	3E-09	0.073913043	0.143115942	0.043478261	0	0
2.5025E+11	223	0	0.3291	0.53	0.15259009	2.452316334	-0.159491331	2.83675	-36.19598427	0.32608696	0.035135135	-0.061936937	0	-0.089894242	4.912275
2.5025E+11	227	0.117783036	0.6271	0.27	0	-0.005584964	-0.430435185	0.4625	0	0.409420293	-0.079166667	0	0.020833333	-0.067934783	12.821596
2.5025E+11	221	1.540445041	0	0	-0.05084746	0	0	-0.104	-14.93815885	0	0	-0.061904762	0	0.101587302	-2.731928
2.5025E+11	223	-0.182321557	1.0035	0.53	0.205909297	2.452316334	-0.262081154	2.995	-30.96939982	0.357142857	0.03989704	-0.07027027	0	-0.238824538	4.912275
2.5025E+11	227	0	2.2951	0.27	0.053319207	-0.005584964	-0.533025009	0.62075	5.226584453	0.44047619	-0.074404762	-0.008333333	0.020833333	-0.216865079	12.821596
2.5025E+11	221	1.098612289	-0.0771	0	-0.037735849	1E-10	0.072221156	-0.22225	-14.37789197	0	0	-0.051127704	0	0.286612758	-2.731928
2.5025E+11	226	-0.470003629	-0.6514	-0.07	-0.037735849	-0.314708359	0.092212392	-0.268	0	0	-0.023809524	-0.146365799	0.071428571	-0.022911052	-3.67632
2.5025E+11	227	0.117783036	0.217	0.27	0.066430818	-0.005584964	-0.460803852	0.5025	5.786851336	0.44047619	-0.074404762	0.002443725	0.020833333	-0.031839623	12.821596
2.5025E+11	221	2.346070205	-1.0804	0	-0.104166667	0	0.097561042	-0.1845	-21.67580841	-0.023809527	0	-0.061904762	0	0.250517598	-2.731928
2.5025E+11	222	1.491654877	-0.3339	0.02	0.026268116	-0.050641251	0.188681545	0.2935	2.412275919	0.007246373	0.078674948	0.134782609	0.043478261	0	0
2.5025E+11	225	-0.587786665	0.7129	-0.11	0.095833333	0.103501457	-0.296791841	0	161.1086683	0.43333333	0.004761905	0	0	-0.130434783	-3.599095
2.5025E+11	227	0.441832752	0	0.27	0	-0.005584964	-0.435463966	0.54025	-1.511065103	0.416666663	-0.074404762	-0.008333333	0.020833333	-0.067934783	12.821596
2.5025E+11	228	0.938269639	-0.6526	-0.08	-0.104166667	0.470242705	-0.005028781	-0.14575	13.52770968	-0.012820516	-0.018315018	0.161538462	0	0.177257525	-0.924511
2.5025E+11	229	0.200670695	0.3164	-0.12	0.006944444	0.08436203	-0.386975112	-0.0805	42.20217	-0.055555559	-0.095238095	0.144444444	0	0.20289855	8.646101
2.50173E+11	206	1.540445041	-3.5858	0	-0.003456221	-0.116065549	0	-0.00305	-0.058710163	-0.023596176	0.036290323	0	0	0	-0.042491
2.50173E+11	97	-0.09531018	0.225	-0.03	-0.053101504	0.423417914	0.13199427	-0.22975	-10.6663711	0.022415992	0.00144648	0.031512605	0	0.076026637	-2.104248
2.50173E+11	206	1.185623666	-1.9155	-0.06	-0.020843439	-0.116065549	-0.014042577	-0.176	-2.836754129	-0.057280403	0.045089745	0.001152074	0	0.004869142	-2.104248
2.50173E+11	208	-0.09531018	0	-0.09	-0.017387218	-0.202111799	-0.057471966	-0.18275	-14.33272757	0.024516833	-0.080486293	-0.178571428	0	-0.117250674	-2.104248
2.50173E+11	215	0.693147181	-1.5951	0.19	0.000469925	0	0.11424629	0.212	-0.25467838	-0.064768883	0.008799421	0	0.017857143	0.097035041	12.783103
2.50173E+11	215	0.182321557	-0.77005	0.25	0.021313364	0.112887239	0.128288867	0.388	1.291037874	-0.00748848	0	-0.000576037	0.017857143	0.092165899	14.88335
2.50173E+11	97	-0.182321557	-2.7099	-0.14	-0.053571429	0.224003447	0.099765839	-0.44175	-10.41169272	0.006659267	0	0.030360531	-0.017857143	0.076026637	-4.756682
2.50173E+11	215	-0.182321557	-2.4626	0.08	0	-0.199414467	0.082017858	0	0	-0.080525607	0.007352941	-0.001152074	0	0.097035041	10.130669
2.50173E+11	203	-0.262364264	-1.42865	-0.01	-0.043560606	0.732117243	-0.260879735	-0.150625	-2.332192462	-0.081045752	-0.016200579	0.177419353	0	0.026535407	-4.74576
2.50173E+11	205	-0.262364264	-2.33785	-0.13	-0.043560606	-0.238486677	0.054523886	-0.202625	-4.007554296	-0.114379085	0.050466089	0.066308241	0	-0.062353483	-3.610019
2.50173E+11	206	1.889397939	-3.54365	0	-0.011302541	-0.315480016	-5.89181E-09	-0.086375	-2.838040279	-0.017604891	0.045089745	-2.5E-09	0	0.020083794	-4.756682
2.50173E+11	205	0.773189888	-2.1593	-0.01	-0.052631579	0	0	-0.132	-3.751589765	-0.132255732	0.066666667	0.066884281	0	0	0.030174
2.50173E+11	211	0	-0.8448	0	-0.052631579	0.015142718	0.067758517	-0.125	-12.88332624	-0.026992574	0.057894737	-0.058846713	0	0.204678363	-1.116489
2.50173E+11	216	0.15415068	-2.1998	0	0	-0.065841109	0.006285484	-0.013	-13.77241607	-0.026992574	0.110526316	-0.164109871	0.052631579	-0.005847953	-0.302453
2.50173E+11	188	0.182321557	0	0.6	0	0.821014796	0.029574391	0.30575	0	0	-0.007407407	0.009259259	0.000661376	0.075668384	5.538265
2.50173E+11	205	1.041453875	-2.1277	-0.3	-0.046296296	-0.238486677	-0.035921164	-0.51325	-1.22822418	-0.12037037	0.072327044	0	-0.017857143	-0.016924209	-2.201372
2.50173E+11	185	-0.133531393	0.379	0.055	0.102812019	1.09111467	0.154649378	0.50875	8.397173153	0.047126136	-0.009989749	0.018867924	0.009344115	0.060643925	-2.3822895
2.50173E+11	188	2.63905733	-0.0499	0.605	-0.001835082	0.821014796	0.076411936	0.30575	0	-0.002314815	-0.011736779	0.020789657	0.008994709	0.075668384	3.1559755
2.50173E+11	201	-0.470003629	0	-0.135	-0.048131378	-0.268071905	0.039230617	-0.43725	-6.868112096	0.024373639	0.101552981	0.06381798	0.019887955	-0.069211791	2.0785425
2.50173E+11	205	2.515678308	-2.0136	-0.295	-0.048131378	-0.606808428	-0.006285484	-0.50425	-1.22822418	-0.122685185	0.062337295	0.011530398	-0.00952381	-0.016924209	-3.3398745
2.50173E+11	209	0.693147181	-0.9639	-0.195	-0.048131378	0	-0.055194727	-0.45475	-9.947540745	-0.122685185	0.109956342	0.015498652	-0.00952381	0.157678966	-4.4865375
2.50173E+11	216	-0.470003629	-0.981	-0.285	0.004500202	-0.672649537	0	-0.38525	-11.24905048	-0.017422027	0.106196944	-0.219463754	0.043107769	-0.022772162	-3.6725015
2.50173E+11	188	-0.470003629	1.1248	0.74	-0.007275133	1.388751014	0.037181318	0.469298387	-2.523365586	0.015107212	-0.032407407	0.076719577	0.018518519	-0.009888526	1.077433
2.50173E+11	208	-0.470003629	0.3366	-0.06	-0.017857143	-0.202111799	-0.143469381	-0.231201613	-14.07804919	0.073308271	-0.089285714	-0.178571428	0	-0.142163659	-6.56508
2.50173E+11	211	0	-0.1621	-0.15	-0.053571429	-0.023929492	0.022242415	-0.333701613	-12.88332624	0	0.032894737	-0.058270676	0	0.102197244	-6.56508
2.50173E+11	215	3.044522438	0	0.22	0	0	0.028248874	0.163548387	0	-0.015977444	0	0	0.017857143	0.072122056	8.322271
2.50173E+11	208	0.336472237	-0.8519	0.1	0	-0.138173432	-0.06167704	0.037375	-2.811565712	0.024725275	-0.056878307	-0.038961038	0	-0.033834587	-0.087781
2.50173E+11	210	0.955511445	0.6847	-0.04	0.035714285	-0.105092587	-0.231255967	-0.000125	-0.104132063	0.131868132	-0.092592593	-0.11038961	0.071428571	-0.105263158	-0.079779
2.50173E+11	212	1.16315081	-1.0906	-0.05	-0.035714286	0	0	-0.048625	-2.811565712	0	-0.015669516	-0.104895104	0	0.20242915	0
2.50173E+11	211	0	-1.4714	0	-0.041666667	0	0.043571064	-0.125	-12.88332624	-0.015107212	0.032894737	-0.058270676	0	0.115789474	-0.087781
2.50173E+11	208	-0.182321557	-1.1335	-0.05	-0.01058201	-0.769848017	-0.143469381	-0.23775	-11.5546836	0.058201059	-0.058625337	-0.246031746	-0.00961539	-0.122119819	-2.104248
2.50173E+11	211	0	-2.2645	-0.14	-0.046296296	-0.591665709	0.022242415	-0.34025	-10.35996066	-0.015107212	0.063555114	-0.125730994	-0.00961539	0.122241084	-2.104248
2.50173E+11	201	0.182321557	-1.798	0	-0.053571429	0.100249846	0.035687229	-0.2185	-8.410248374	0.023766843	0.107338664	0.113795519	0.020483194	-0.082575084	4.460832
2.50173E+11	213	0	-1.1864	-0.23	0.037337662	-0.475400492	-0.162693257	-0.1535	-13.09681988	-0.03238289	-0.09854369	-0.14556277	-0.008928572	-0.050489522	-2.104248
2.50173E+11	191	0.15415068	-0.3092	0.66	-0.012066588	0.343997462	0.038240418	0.489125	-2.419472784	-0.031513449	0.0062224	0.073952288	0.005319149	0.066869301	2.2589245
2.50173E+11	201	0.606135804	-2.5972	0.06	-0.043981482	0.032877758	0.035687229	-0.142125	-13.41439843	-0.022752497	0.073806881	0.11087344	0.024092616	-0.012605042	4.0673225
2.50173E+11	224	0	-0.78575	0.25	-0.006245633	-0.032877758	-0.036267611	0.051875	16.21123188	-0.056603774	0	0.04705546	-0.005319149	0.022911052	7.1297755
2.50173E+11	201	1.029619417	-2.1015	0	-0.052631579	0	0	-0.23	-9.391477682	0	0.070747218	0.118595826	0.018773467	-0.066176471	0.303772
2.50173E+11	211	0	-1.5743	-0.15	-0.052631579	-0.323593805	0.022242415	-0.29	-12.88332624	-0.041795666	0.022759602	-0.05942275	-0.010638298	0.190789474	-6.261308
2.50173E+11	212	1.280933845	-1.3169	-0.06	-0.035714286	-0.024866158	-0.009837501	-0.086	-8.008651006	0	-0.015792155	-0.186234818	0	0.119013063	0
2.50173E+11	201	-0.182321557	-0.4373	0.149666667	-0.046296296	0.311629059	0.073028863	-0.065	-6.868112096	-0.013223434	0.102602784	0.158212116	0.029411765	-0.032085562	6.186649
2.50173E+11	207	0.15415068	-2.3589	-0.090333333	-0.046296296	-0.296894919	-0.184018692	-0.133	-8.625690035	0.239717742	-0.10327957	-0.182964356	0	0.109090909	0.738058
2.50173E+11	210	0	-1.2862	-0.050333333	0.025132275	-0.157066209	-0.240019446	-0.06	-8.847249953	0.125432028	-0.10327957	-0.211535785	0.071428571	-0.090909091	-0.370429
2.50173E+11	211	0	-1.3472	-0.000333333	-0.046296296	-0.011964746	0.095271278	-0.125	-10.35996066	-0.0550191	0.054615168	-0.019806461	0	0.224880383	-0.378431
2.50173E+11	213	1.299282984	-1.9309	-0.080333333	0.044612795	-0.264021279	-0.125351623	0	-11.5546836	-0.069373167	-0.10327957	-0.101146174	0	0	-0.378431
2.50173E+11	227	0	0.2537	0.289666667	0.057870371	0.211379213	-0.423462219	0.6315	31.5292319	0.423051075	-0.082446237	0.008702312	0.020833333	-0.028409091	16.119485
2.50173E+11	208	-0.182321557	-1.4824	0.08	-0.017857143	-0.163039589	0	-0.0225	-4.686571506	0.024725275	-0.047619047	-0.086872587	0	-0.01948052	-0.087781
2.50173E+11	211	0.606135804	-1.5316	-0.01	-0.053571429	0.015142718	0.165711797	-0.125	-3.491848562	-0.048582996	0.074561404	0.033428165	0	0.224880383	-0.087781
2.50173E+11	212	0	-1.0855	-0.07	-0.053571429	-0.024866158	0.06167704	-0.1085	-4.686571506	0	-0.006410256	-0.152806653	0	0.216783217	0
2.50173E+11	213	0.15415068	-1.6177	-0.09	0.037337662	-0.236913815	-0.054911105	0	-4.686571506	-0.062937063	-0.083333333	-0.047911548	0	0	-0.087781
2.50173E+11	212	0.336472237	-0.4267	-0.066333333	-0.037735849	-0.040008876	-0.042561724	-0.0955	-19.95185675	-0.024725275	-0.017416546	-0.21474359	0	0.216783217	-0.726255
2.50173E+11	213	0.182321557	-1.1129	-0.086333333	0.053173242	-0.252056534	-0.159149868	0.013	-19.95185675	-0.087662338	-0.094339623	-0.109848485	0	0	-0.814036
2.50173E+11	224	0.182321557	-0.6078	0.333666667	0	0.257838289	-0.032724223	0.142	14.36034506	-0.065363882	0.037735849	0.085691824	0	0.003430532	8.813497
2.50173E+11	225	0.182321557	0.0469	-0.096333333	0.162264151	0.33243038	-0.318588339	0.10425	185.7517921	0.421428571	0.005660377	0.008333333	0	-0.090909091	-0.736811
2.50173E+11	227	0.336472237	0	0.283666667	0.066430818	0.223343959	-0.457260464	0.6445	23.13205875	0.404761904	-0.07350629	0	0.020833333	-0.028409091	15.68388
2.50173E+11	227	0.405465108	0.0395	0.3	0.051535088	0.42605215	-0.460803852	0.4665	-52.46991361	0.383333333	-0.145833334	-0.029761904	0.020833333	-0.004166667	16.497916
2.50173E+11	244	-0.182321557	-1.2372	0.02	0.047368421	0.017742465	-0.198585472	0	0.692703789	0	-0.116666667	-0.071428571	0	0.283333333	0.378431
2.50173E+11	246	1.15267951	-1.1018	-0.13	-0.052631579	-0.028594608	0.01435858	-0.30225	211.2357367	0	0.033333333	0.278571429	0	-0.066666667	0
2.50173E+11	247	1.15267951	-1.0344	0	0.114035088	-0.026974869	0	0.05025	0	-0.144444444	0	0.067460318	0.055555556	0.211111111	0
2.50174E+11	225	0.693147181	-1.3705	-0.13	0.1	0.089034708	-0.254014492	-0.124	162.6197334	0.4	0	0	0	-0.08	-3.27081
2.50174E+11	227	3.218875825	-1.5479	0.25	0.004166667	-0.020051714	-0.392686616	0.41625	0	0.383333333	-0.079166667	-0.008333333	0.020833333	-0.0175	13.149881
2.50174E+11	246	0	0	-0.18	-0.1	-0.474698472	0.082475816	-0.3525	263.7056503	0	0.1	0.3	0	-0.08	-3.348035
2.50174E+11	247	0	-0.0552	-0.05	0.066666667	-0.473078733	0.068117236	0	52.46991361	-0.144444444	0.066666667	0.088888889	0.055555556	0.197777778	-3.348035
2.50174E+11	200	0.773189888	-0.7139	0.01	-0.069047619	0.020051713	0	-0.191870833	-13.74918724	-0.17857143	0.078450844	0.068421053	0	0.119617225	5.6650745
2.50174E+11	213	-0.182321557	0.1245	-0.07	0.021861472	-0.475400492	-0.081999985	-0.095620833	-34.31220181	-0.087662339	-0.132075472	-0.118181818	0	0	-0.5962335
2.50174E+11	224	0	-0.3006	0.35	-0.03131177	0.034494331	0.04442566	0.033379167	0	-0.065363883	0	0.077358491	0	0.003430532	9.0312995
2.50174E+11	227	0.773189888	-0.416	0.3	0.035119048	0	-0.380110581	0.535879167	8.771713689	0.404761904	-0.111242139	-0.008333333	0.020833333	-0.028409091	15.9016825
2.50174E+11	191	-0.117783036	0.0318	0.75	-0.032121991	0.37687522	0.096978534	0.43725	-11.40411716	-0.028368795	0.0062224	0.104255319	0.010638298	0.040981381	0
2.50174E+11	200	2.377486401	-1.7291	0	-0.064036885	-0.014442617	-0.021955156	-0.22525	-6.522599738	-0.166666667	0.078450844	0.068421053	0	0.113209825	1.504626
2.50174E+11	224	-0.117783036	-1.318	0.34	-0.026301036	0	0.022470504	0	7.2265875	-0.05345912	0	0.077358491	0	-0.002976868	4.870851
2.50174E+11	225	0.105360516	-0.6766	-0.09	0.135963115	0.074592091	-0.263393612	-0.03775	178.6180346	0.433333333	-0.032075472	0	0	-0.097316491	-4.679457
2.50174E+11	227	0.980829253	-0.7235	0.29	0.040129782	-0.034494331	-0.402065737	0.5025	15.99830119	0.416666666	-0.111242139	-0.008333333	0.020833333	-0.034816491	11.741234
2.50174E+11	247	-0.251314428	-0.1659	-0.01	0.102629782	-0.48752135	0.058738116	0.08625	68.4682148	-0.111111111	0.034591195	0.088888889	0.055555556	0.180461287	-4.756682
2.50174E+11	191	0.780158558	0.1106	0.75	-0.023272744	0.37687522	0.074508029	0.453	-4.881517425	-0.028368795	0.014107467	0.104255319	0.010638298	0.040258656	0
2.50174E+11	198	0.492476485	-0.1126	-0.04	0.011479029	0.236448638	-0.187109776	-0.154	22.62649835	-0.1	-0.057523738	0.1	0	0.101960784	-1.771999
2.50174E+11	200	2.236833715	-1.5739	0	-0.055187638	-0.014442617	-0.04442566	-0.2095	0	-0.166666667	0.086335911	0.068421053	0	0.1124871	1.504626
2.50174E+11	210	-0.78845736	-0.4751	-0.05	0.016240933	-0.402939752	-0.241093468	-0.17325	-17.85558093	0.119047619	-0.124190405	-0.228571429	0.071428571	-0.098039216	-4.74868
2.50174E+11	213	-0.09531018	0	-0.08	0.035721453	-0.509894823	-0.126425646	-0.11325	-20.56301457	-0.075757576	-0.124190405	-0.118181818	0	-0.007130125	-4.756682
2.50174E+11	224	1.239690887	-0.8309	0.34	-0.017451789	0	0	0.01575	13.74918724	-0.05345912	0.007885067	0.077358491	0	-0.003699593	4.870851
2.50174E+11	225	0.737598943	-0.4436	-0.09	0.144812362	0.074592091	-0.285864116	-0.022	185.1406343	0.433333333	-0.024190405	0	0	-0.098039216	-4.679457
2.50174E+11	227	1.430746124	-0.4905	0.29	0.048979029	-0.034494331	-0.424536241	0.51825	22.52090093	0.416666666	-0.103357072	-0.008333333	0.020833333	-0.035539216	11.741234
2.50174E+11	247	-0.451985124	0.0671	-0.01	0.111479029	-0.48752135	0.036267611	0.102	74.99081454	-0.111111111	0.042476262	0.088888889	0.055555556	0.179738562	-4.756682
2.50174E+11	194	0.538996501	-0.13605	-0.22	-0.046296296	0.392667598	0.042422705	-0.3445	39.59398281	0.133333333	-0.032075472	-0.233333333	0	0	-6.227943
2.50174E+11	195	0.538996501	-0.61085	-0.16	-0.046296296	0.220966534	0.040996561	-0.3425	25.15795355	0.020833333	-0.007075472	-0.208333333	0	-0.0375	-6.261308
2.50174E+11	200	0.826678573	-1.41815	-0.13	-0.046296296	-0.014442617	-0.04442566	-0.3115	-13.74918724	-0.166666667	0.078450844	0.03508772	0	0.110526316	0
2.50174E+11	201	-0.336472237	0	0.02	-0.046296296	0.065755516	0.07195484	-0.28025	-29.62563031	-0.019607843	0.073806881	0.107843138	0.029411765	-0.041176471	0.303772
2.50174E+11	219	0.251314428	0.48645	-0.15	0.188997822	-0.812481596	0.003573776	0.2735	9.988279406	0.068627451	0.220865704	-0.156862745	0	0.135294118	-6.261308
2.50174E+11	224	1.232143681	-1.69165	0.21	-0.008560447	0	-1.07776E-10	-0.08625	0	-0.05345912	0	0.044025158	0	-0.005660377	3.366225
2.50174E+11	225	-0.336472237	-1.04935	-0.22	0.153703704	0.074592091	-0.285864116	-0.124	171.3914471	0.433333333	-0.032075472	-0.033333333	0	-0.1	-6.184083
2.50174E+11	226	-0.15415068	-0.53715	-0.18	-0.046296296	-0.343617726	0.128480003	-0.35425	2.984862353	-0.023809524	-0.060646901	-0.19047619	0.071428571	-0.028571429	-6.261308
2.50174E+11	227	0.619039208	-0.87875	0.16	0.057870371	-0.034494331	-0.424536241	0.41625	8.771713689	0.416666666	-0.111242139	-0.041666666	0.020833333	-0.0375	10.236608
2.50174E+11	191	0	0	0.485	-0.014381402	0.37687522	0.072721141	0.351	-4.881517425	0	0.0062224	0.035834266	0.010638298	0	-1.504626
2.50174E+11	200	0.619039208	-1.8976	-0.265	-0.046296296	-0.014442617	-0.046212548	-0.3115	0	-0.138297872	0.078450844	0	0	0.072228444	0
2.50174E+11	224	-0.336472237	-0.974	0.075	-0.008560447	0	-0.001786888	-0.08625	13.74918724	-0.025090325	0	0.008937438	0	-0.043958249	3.366225
2.50174E+11	185	-0.15415068	0	0.25	0.1046471	1.35035	0.183799824	0.752	-0.611157819	0.022752497	-0.030660377	0.027805362	0.018867925	0.085453439	-2.652434
2.50174E+11	188	-0.15415068	0.1764	0.8	0	1.080250126	0.105562382	0.549	-9.008330972	-0.026688454	-0.032407407	0.029727095	0.018518519	0.100477898	2.885831
2.50174E+11	191	-0.15415068	-0.6179	0.66	-0.014381402	0.30228313	0.070934253	0.43725	-4.881517425	-0.008760952	0.013297872	0.035834266	0.010638298	0.035072066	0
2.50174E+11	199	-0.15415068	-1.7744	-0.13	-0.046296296	0.032548139	-0.112948852	-0.258	3.180330733	-0.147058824	0.008333333	-0.03508772	0	0.096774194	-4.756682
2.50174E+11	201	0.356674944	-2.1139	0.06	-0.046296296	-0.008836575	0.068381064	-0.194	-15.87644307	0	0.080882353	0.072755418	0.029411765	-0.044402277	1.808398
2.50174E+11	224	-0.15415068	-0.6029	0.25	-0.008560447	-0.074592091	-0.003573776	0	13.74918724	-0.033851277	0.007075472	0.008937438	0	-0.008886183	4.870851
2.50174E+11	225	-0.15415068	-0.0997	-0.18	0.153703704	0	-0.289437892	-0.03775	185.1406343	0.452941176	-0.025	-0.068421053	0	-0.103225806	-4.679457
2.50174E+11	227	0	0.04	0.2	0.057870371	-0.109086421	-0.428110017	0.5025	22.52090093	0.436274509	-0.104166667	-0.076754386	0.020833333	-0.040725806	11.741234
2.50174E+11	191	-0.09531018	-0.2405	0.46	-0.023272744	0.37687522	0.072721141	0.0775	-18.63070466	-0.049202128	0.018655015	0.108421986	0.010638298	0.041128061	-2.630662
2.50174E+11	200	0.087011377	-0.98285	-0.29	-0.055187638	-0.014442617	-0.046212548	-0.585	-13.74918724	-0.1875	0.090883459	0.07258772	0	0.113356505	-1.126036
2.50174E+11	201	-0.09531018	-0.1386	-0.14	-0.055187638	0.065755516	0.070167952	-0.55375	-29.62563031	-0.040441176	0.086239496	0.145343138	0.029411765	-0.038346283	-0.822264
2.50174E+11	219	0.087011377	0.4867	-0.31	0.18010648	-0.812481596	0.001786888	0	9.988279406	0.047794118	0.233298319	-0.119362746	0	0.138124307	-7.387344
2.50174E+11	191	0.826678573	-0.3809	0.6	-0.021656535	0.0430478	0.070934253	0.162846774	-4.881517425	-0.031513449	0.013297872	0.086073501	0.010638298	0	0
2.50174E+11	200	1.550597412	-2.2207	-0.15	-0.053571429	-0.348270037	-0.047999436	-0.499653226	0	-0.169811321	0.085526316	0.050239235	0	0.072228444	1.504626
2.50174E+11	227	0.251314428	-0.713	0.14	0.050595238	-0.368321751	-0.428110017	0.228096774	22.52090093	0.413522012	-0.104166667	-0.026515151	0.020833333	-0.075797872	11.741234
2.50174E+11	247	-0.336472237	-0.1554	-0.16	0.113095238	-0.82134877	0.032693836	-0.188153226	74.99081454	-0.114255765	0.041666667	0.070707071	0.055555556	0.139479906	-4.756682
2.50174E+11	182	-0.182321557	0.19	0.518064516	-0.01058201	1.77356924	0.014520087	0.3285	-6.209717764	0.107142857	-0.041666667	-0.03508772	0	0.016464033	-6.218817
2.50174E+11	190	0.510825624	-0.0279	0.788064516	-0.01026026	1.34112607	0.073845798	0.601	-15.40156343	-0.040540541	0.001126126	0.000948316	0.009009009	-0.012171746	-3.370041
2.50174E+11	191	0.15415068	-0.8755	0.618064516	-0.014381402	0.26973499	0.070934253	0.39725	-4.881517425	-0.028368795	0.013297872	0.035834266	0.010638298	0	-1.504626
2.50174E+11	194	0.510825624	-0.6456	-0.221935484	-0.046296296	0.285527368	0.038848929	-0.29825	53.34317005	0.133333333	-0.025	-0.268421053	0	-0.038297872	-6.227943
2.50174E+11	195	-0.182321557	-0.90875	-0.161935484	-0.046296296	0.113826304	0.037422785	-0.29625	38.90714079	0.020833333	0	-0.243421053	0	-0.075797872	-6.261308
2.50174E+11	200	0.84729786	-1.933	-0.131935484	-0.046296296	-0.121582847	-0.047999436	-0.26525	0	-0.166666667	0.085526316	0	0	0.072228444	0
2.50174E+11	219	0.405465108	0	-0.151935484	0.188997822	-0.919621826	0	0.31975	23.73746664	0.068627451	0.227941176	-0.191950465	0	0.096996246	-6.261308
2.50174E+11	225	-0.182321557	-0.3665	-0.221935484	0.153703704	-0.032548139	-0.289437892	-0.07775	185.1406343	0.433333333	-0.025	-0.068421053	0	-0.138297872	-6.184083
2.50174E+11	197	0	0.7483	-0.36	0.045597484	0.924317552	-0.348463817	-0.19075	18.16633747	-0.029874214	0.034591195	0.048245614	0	-0.054964539	-6.261308
2.50174E+11	198	0	0.7275	-0.33	0.028930818	0.250891255	-0.187109776	-0.256	19.05070899	-0.04654088	-0.065408805	0.031578947	0	0.061702128	-3.276625
2.50174E+11	200	1.349926717	-1.3635	-0.29	-0.037735849	0	-0.04442566	-0.3115	-3.575789357	-0.113207547	0.078450844	0	0	0.072228444	0
2.50174E+11	224	-0.15415068	-0.9809	0.05	0	0.014442617	0	-0.08625	10.17339788	0	0	0.008937438	0	-0.043958249	3.366225
2.50174E+11	200	1.041453875	-2.248725	-0.065	-0.043560606	-0.014442617	-0.04442566	-0.22525	-2.768244177	-0.155048077	0.09785026	0.03508772	0	0.072228444	0
2.50174E+11	225	0	-0.861425	-0.155	0.156439394	0.074592091	-0.285864116	-0.03775	182.3723901	0.444951923	-0.012676056	-0.033333333	0	-0.138297872	-6.184083
2.50174E+11	227	-0.182321557	-0.721625	0.225	0.060606061	-0.034494331	-0.424536241	0.5025	19.75265675	0.428285256	-0.091842723	-0.041666666	0.020833333	-0.075797872	10.236608
2.50174E+11	247	-0.182321557	-0.164025	-0.075	0.123106061	-0.48752135	0.036267611	0.08625	72.22257036	-0.099492521	0.053990611	0.055555556	0.055555556	0.139479906	-6.261308
2.50174E+11	188	-0.182321557	-0.0634	0.74	0.001638177	0.918393578	0.066713453	0.46275	-8.397173153	-0.026688454	-0.033533533	0.023148148	0.00950951	0.103703704	1.381205
2.50174E+11	191	0	-0.2667	0.6	-0.012743225	0.140426582	0.032085324	0.351	-4.270359606	-0.008760952	0.012171746	0.029255319	0.001629289	0.038297872	-1.504626
2.50174E+11	201	-0.182321557	-2.0888	0	-0.044658119	-0.170693123	0.029532135	-0.28025	-15.26528525	0	0.079756227	0.066176471	0.020402756	-0.041176471	0.303772
2.50174E+11	201	0	-0.7477	-0.14	-0.06557377	-0.268071905	0	-0.6965	-15.26528525	-0.022752497	0.11154273	0.044950056	0.01054384	-0.095938376	0
2.50174E+11	191	0.251314428	0	0.46	-0.014381402	0.140426582	0.002553189	0	-2.419472784	-0.009429401	0.032036012	0.008028904	-0.007880221	0.010262552	-1.808398
2.50174E+11	200	-0.15415068	-1.0515	-0.29	-0.046296296	-0.250891255	-0.1163805	-0.6625	2.46204464	-0.147727273	0.104264456	-0.027805362	-0.018518519	0.082490996	-0.303772
2.50174E+11	201	0.944461609	-2.2881	-0.14	-0.046296296	-0.170693123	0	-0.63125	-13.41439843	-0.000668449	0.099620493	0.044950056	0.010893246	-0.069211791	0
2.50174E+11	227	0.133531393	0.2924	0	0.057870371	-0.270942969	-0.496491081	0.06525	24.98294557	0.43560606	-0.085428527	-0.104559748	0.002314814	-0.06553532	9.932836
2.50174E+11	188	1.252762968	0	0.6	0	0.501006701	0.079554677	0.227548387	0	0	-0.000122639	0.004604192	0.018518519	0.054894182	1.190249
2.50174E+11	204	-0.182321557	-1.1748	-0.38	-0.046296296	-0.043787397	-0.620930598	-0.552951613	-10.1546836	-0.12037037	-0.092715232	0.406456044	0	-0.148809523	2.715691
2.50174E+11	205	0	-1.0194	-0.3	-0.046296296	-0.926816523	-0.003142742	-0.582451613	-1.22822418	-0.12037037	0.073951435	-0.004655068	0	-0.037698412	-5.305601
2.50174E+11	209	-0.182321557	-1.0165	-0.2	-0.046296296	-0.320008095	-0.052051985	-0.532951613	-9.947540745	-0.12037037	0.121570482	-0.000686813	0	0.136904764	-6.452264
2.50174E+11	185	0.287682072	-0.1397	0.015	0.1046471	0.270099874	0.114142166	0.2658625	5.598559945	0.012614353	0	0.003369272	0.004620205	0	-2.652434
2.50174E+11	188	0.606135804	0	0.565	0	0	0.035904724	0.0628625	-2.798613208	-0.036826599	-0.00174703	0.005291005	0.004270799	0.015024459	2.885831
2.50174E+11	185	0.405465108	-0.61095	0	0.1046471	0.270099874	0.089132624	0.39225	0	0	0	0.007337526	0.000349406	0	-1.240867
2.50174E+11	187	-0.182321557	0	-0.09	-0.000841751	-0.660935064	-0.255695499	-0.33325	-2.488931116	0.012006861	0.019296741	-0.070707071	-0.018518519	0.061320755	1.806843
2.50174E+11	188	0	-0.58265	0.55	0	0	0.010895182	0.18925	-8.397173153	-0.049440951	-0.00174703	0.009259259	0	0.015024459	4.297398
2.50174E+11	185	-0.182321557	-0.92655	0	0.099885837	0.270099874	0.105008312	0.2495	0	0.031513449	0	0	0.000349406	0	-4.2929875
2.50174E+11	188	1.427116356	-0.95495	0.55	-0.004761263	0	0.02677087	0.0465	-8.397173153	-0.017927502	-0.00174703	0.001921733	0	0.015024459	1.2452775
2.50174E+11	191	-0.182321557	0.82915	0.41	-0.019142665	-0.777966996	-0.007857259	-0.06525	-4.270359606	0	0.043958249	0.008028904	-0.007880221	-0.050381373	-1.6405535
2.50174E+11	188	0.510825624	0	0.55	0	0	0.026182083	0	0	0	-0.00174703	0.001921733	0.007880221	0.015024459	0
2.50174E+11	209	-0.182321557	-0.8415	-0.25	-0.046296296	-0.821014796	-0.10542458	-0.7605	-9.947540745	-0.12037037	0.119946091	-0.003369272	-0.010638298	0.097035041	-7.642513
2.50174E+11	188	-0.336472237	-0.4289	0.14	-0.001780624	0	0	0	-0.560906971	-0.049440951	-0.000122639	0.001921733	0	0.015024459	0
2.50174E+11	185	0.864997437	-1.054	0.02	0.102866476	0.270099874	0.104419525	0.31475	0	0	0	0.016226415	0.001010782	0	-4.15706
2.50174E+11	188	1.749199855	-2.1713	0.57	-0.001780624	0	0.026182083	0.11175	-8.397173153	-0.049440951	-0.00174703	0.018148148	0.000661376	0.015024459	1.381205
2.50174E+11	201	-0.470003629	-0.4172	-0.17	-0.04807692	-1.089086701	-0.010999236	-0.63125	-15.26528525	-0.022752497	0.11154273	0.061176471	0.011554622	-0.129855716	0.303772
2.50174E+11	204	-0.133531393	-2.1526	-0.41	-0.04807692	-0.544794098	-0.674303193	-0.66875	-18.55185675	-0.169811321	-0.094339623	0.42	-0.017857143	-0.188679245	2.906647
2.50174E+11	185	0.15415068	0.452	0.23	0.119028502	0.814893972	0.160934861	0.9035	9.625397332	0.049440951	0	0.003369272	0.018867925	0.060643925	-5.538265
2.50174E+11	188	2.351375257	0	0.78	0.014381402	0.544794098	0.082697419	0.7005	1.22822418	0	-0.00174703	0.005291005	0.018518519	0.075668384	0
2.50174E+11	204	-0.405465108	-1.2021	-0.2	-0.031914894	0	-0.617787856	-0.08	-8.926459422	-0.12037037	-0.094339623	0.407142857	0	-0.12803532	1.525442
2.50174E+11	205	0.949080555	-0.6822	-0.12	-0.031914894	-0.883029126	0	-0.1095	0	-0.12037037	0.072327044	-0.003968254	0	-0.016924209	-6.49585
2.50174E+11	209	0.559615788	-0.8909	-0.02	-0.031914894	-0.276220698	-0.048909243	-0.06	-8.719316565	-0.12037037	0.119946091	0	0	0.157678966	-7.642513
2.50174E+11	182	0	1.7449	0.4	-0.01058201	0.725867254	-0.008344876	0.342	2.351475553	0.153439154	-0.009381899	-0.062893082	0	-0.03391734	-7.089684
2.50174E+11	185	0.693147181	1.4273	0.09	0.1046471	0.270099874	0.160934861	0.7255	7.950035498	0.049440951	0.001624391	0	0.018867925	0	-5.027927
2.50174E+11	187	0	0.3995	0	-0.000841751	-0.660935064	-0.183893262	0	5.461104382	0.061447812	0.020921132	-0.078044597	0	0.061320755	-1.980217
2.50174E+11	203	0.693147181	-1.741	-0.09	-0.03381459	0.342271592	-0.315403621	-0.254875	1.061249745	-0.071494709	0.007284768	0.111111111	0	0.080426785	-6.1886755
2.50174E+11	205	-0.182321557	-1.9186	-0.21	-0.03381459	-0.628332328	0	-0.306875	-0.61411209	-0.104828042	0.073951435	0	0	-0.008462105	-5.0529345
2.50174E+11	188	0.510825624	-1.0782	0.55	0	0.228609653	0.051947386	0.174441667	0	-0.008014202	-0.000122639	0.001921733	0.00950951	0.070537108	0
2.50174E+11	204	0.15415068	-1.3805	-0.43	-0.046296296	-0.316184445	-0.64853789	-0.606058333	-10.1546836	-0.128384573	-0.092715232	0.403773585	-0.009009009	-0.133166596	1.525442
2.50174E+11	188	-0.182321557	-3.10355	0.6	-0.007275133	1.154842216	0.082697419	0.29675	-6.227264184	-0.022486773	-0.023607986	0.064814815	0.018518519	0.048941799	5.1447555
2.50174E+11	206	-0.182321557	-4.21355	-0.17	-0.021313364	-0.349974347	-0.054523892	-0.397	-6.285974347	-0.046082949	0.045089745	-0.010752688	0	0.038786482	-2.4977575
2.50174E+11	188	1.299282984	-2.2985	0.78	0	0.777966996	0.105562382	0.430209677	-8.397173153	-0.017927502	-0.018518518	0.029727098	0.018518519	0.065405832	2.885831
2.50174E+11	203	-0.182321557	-3.9144	0	-0.046296296	0.320747692	-0.292538658	-0.327790323	-7.950035498	-0.104964539	-0.011111111	0.13157895	0	0.061702128	-4.74576
2.50174E+11	204	0.287682072	-3.1585	-0.2	-0.046296296	0.233172898	-0.594922893	-0.350290323	-18.55185675	-0.138297872	-0.111111111	0.43157895	0	-0.138297872	4.411273
2.50174E+11	188	-0.182321557	-1.2768	0.55	0	0	0.026182083	0.0465	0	-0.005755756	-0.000122639	0.009259259	0	0.048941799	0
2.50174E+11	188	1.232143681	-2.54105	0.649666667	-0.053703704	0.777966994	0.105562381	0.18925	-8.397173153	-0.05962963	-0.007407407	0.098148148	0.018518519	0.070537108	2.885831
2.50174E+11	203	1.049822124	-4.0314	-0.130333333	-0.1	0.32074769	-0.29253866	-0.56875	-7.950035498	-0.146666667	0	0.2	0	0.066833404	-4.74576
2.50174E+11	204	-0.336472237	-2.824	-0.330333333	-0.1	0.233172896	-0.594922895	-0.59125	-18.55185675	-0.18	-0.1	0.5	0	-0.133166596	4.411273
2.50174E+11	185	0.15415068	0	0.05	0.1046471	0.621193166	0.1139087	0.395579167	0.925443411	0.031513449	0	0	0.000680094	0	-0.833727
2.50174E+11	182	0	0.1906	0.145322581	-0.01058201	0.678943853	-0.088513341	-0.149375	0	0.107142857	-0.00925926	-0.062893082	-0.018518519	-0.03391734	-4.7823315
2.50174E+11	188	0.356674944	-1.3038	0.385322581	0	-0.046923402	0.002528954	0.031125	-2.798613208	-0.046296297	0	0.001921733	0	0.015024459	2.8176905
2.50174E+11	187	0.405465108	-0.7297	-0.09	-0.009733093	-0.660935064	-0.240408598	-0.5225	5.908242037	0.012006861	0.019296741	-0.061818182	-0.018518519	0.061320755	-2.490555
2.50174E+11	188	-0.182321557	-1.2928	0.55	-0.008891342	0	0.026182083	0	0	-0.049440951	-0.00174703	0.018148148	0	0.015024459	0
2.50174E+11	209	0	-0.1508	-0.25	-0.055187638	-0.821014796	-0.10542458	-0.7605	-9.947540745	-0.169811321	0.119946091	0.012857143	-0.018518519	0.097035041	-7.642513
2.50174E+11	185	0.15415068	-0.1683	0	0.096181486	0.270099874	0.104419525	0.203	4.270359606	0	0	0.003369272	0.000349406	0	-1.243787
2.50174E+11	209	-0.182321557	0	-0.25	-0.05476191	-0.821014796	-0.10542458	-0.7605	-14.07435429	-0.169811321	0.119946091	0	-0.018518519	0.097035041	-3.348035
2.50174E+11	182	-0.182321557	-0.2085	0.31	-0.019473352	0.45576738	-0.064860213	-0.134	-3.747673124	0.103998203	-0.01100629	-0.044025158	-0.018518519	0	-5.109467
2.50174E+11	185	1.791759469	-0.5743	0	0.095755758	0	0.104419525	0.2495	1.850886821	0	0	0.018867924	0.000349406	0.03391734	-3.04771
2.50174E+11	182	0.133531393	0.38	0.31	-0.012417092	0.632020451	-0.056206959	-0.134	-3.109628829	0.103998203	-0.009381899	-0.037527594	-0.008447803	-0.03391734	-5.109467
2.50174E+11	185	1.421385681	0	0	0.102812019	0.176253071	0.113072778	0.2495	2.488931116	0	0.001624391	0.025365488	0.010420123	0	-3.04771
2.50174E+11	186	0	-0.3795	-0.31	-0.002676833	0	-0.157213219	-0.54725	13.46314606	0.057461406	-0.001806141	-0.234497291	-0.008447803	0.311320755	-5.151958
2.50174E+11	187	0.356674944	-0.8081	-0.09	-0.002676833	-0.754781867	-0.231755345	-0.476	0	0.012006861	0.020921132	-0.052679109	-0.008447803	0.061320755	0
2.50174E+11	188	2.51999797	-1.0021	0.55	-0.001835082	-0.093846803	0.034835336	0.0465	-5.908242037	-0.049440951	-0.000122639	0.027287221	0.010070717	0.015024459	2.490555
2.50174E+11	185	1.704748092	-0.5921	0	0.095755758	0.270099874	0.112865571	0.31475	0	0.003144654	-0.005660377	0	0.008229627	0.050381373	-2.652434
2.50174E+11	198	-0.182321557	-0.75895	-0.38	0.011479029	-0.918393578	-0.261617806	-0.607	23.23765617	-0.1	-0.033333333	0.003773585	-0.010638298	0.061702128	-1.771999
2.50174E+11	124	0.336472237	1.5265	4	-0.011479029	1.777402894	0	4.2115	-15.2943837	0.043046357	-0.001624391	-0.025365488	0.003556536	-0.010262552	21.170111
2.50174E+11	185	0	-0.2136	0	0.084276729	0	0.104419525	0.2495	0	0.003144654	0	0	0.000349406	0.050381373	-0.880435
2.50174E+11	191	0	0	0.41	-0.034751773	-1.04806687	-0.008446046	-0.06525	-4.270359606	-0.028368795	0.043958249	0.008028904	-0.007880221	0	1.771999
2.50174E+11	197	0	-0.075	-0.41	0.016666666	-0.515067155	-0.431417893	-0.607	22.35328465	-0.083333334	0.072327044	0.020440252	-0.018518519	-0.054964539	-2.984683
2.50174E+11	198	0	-0.8605	-0.38	0	-1.188493452	-0.270063852	-0.67225	23.23765617	-0.1	-0.027672956	0.003773585	-0.018518519	0.061702128	0
2.50174E+11	124	-0.182321557	1.34375	4	-0.028145695	1.777402894	0.064860213	4.3455	-15.2943837	0.039901703	-0.001624391	-0.025365488	0.019329688	-0.01444695	22.050546
2.50174E+11	185	1.203972804	-0.03625	0	0.067610063	0	0.169279737	0.3835	0	0	0	0	0.016122558	0.046196976	0
2.50174E+11	197	0	-0.7371	-0.41	0	-0.515067155	-0.36655768	-0.473	22.35328465	-0.086477988	0.072327044	0.020440252	-0.002745367	-0.059148937	-2.104248
2.50174E+11	198	-0.182321557	0.03625	-0.38	-0.016666666	-1.188493452	-0.205203639	-0.53825	23.23765617	-0.103144654	-0.027672956	0.003773585	-0.002745367	0.057517731	0.880435
2.50174E+11	182	-0.336472237	-0.3069	0.34	-0.030952381	0.66667273	-0.018817417	-0.06875	-6.79567135	0.10066857	-0.01100629	-0.037527594	0	0.016464033	-2.942192
2.50174E+11	185	2.649209701	-0.895	0.03	0.084276729	0.21090535	0.150462321	0.31475	-1.197111405	-0.003329633	0	0.025365488	0.018867925	0.050381373	-0.880435
2.50174E+11	188	0.356674944	-0.7378	0.58	-0.020370371	-0.059194524	0.072224879	0.11175	-9.594284558	-0.052770585	-0.00174703	0.027287221	0.018518519	0.065405832	4.65783
2.50174E+11	194	0	0.8962	-0.4	-0.066666667	-0.821369142	0.005511426	-0.6955	52.75721646	0.126859046	0.005660377	-0.270860927	0	-0.038297872	-2.951318
2.50174E+11	195	0	0.8962	-0.34	-0.066666667	-0.993070206	0.004085282	-0.6935	38.3211872	0.014359046	0.030660377	-0.245860927	0	-0.075797872	-2.984683
2.50174E+11	185	0.619039208	-0.8942	0	0.095755758	0	0.104419525	0.2495	0	0	0	0.016226415	0.000349406	0.016130225	-1.243787
2.50174E+11	185	1.252762968	-0.2383	0	0.046776729	0	0.078237442	0.203	0	0	0	0	0.000349406	0	0
2.50174E+11	188	-0.182321557	0.0265	0.55	-0.057870371	-0.270099874	0	0	-8.397173153	-0.049440951	-0.00174703	0.001921733	0	0.015024459	5.538265
2.50174E+11	191	-0.182321557	0.625	0.41	-0.072251773	-1.04806687	-0.034628129	-0.11175	-4.270359606	-0.031513449	0.043958249	0.008028904	-0.007880221	-0.050381373	2.652434
2.50174E+11	209	-0.182321557	0.443	-0.25	-0.104166667	-1.09111467	-0.131606663	-0.7605	-18.3447139	-0.169811321	0.119946091	-0.003369272	-0.018518519	0.097035041	-2.104248
2.50174E+11	191	1.312186389	-1.1894	0.601290323	-0.014381402	0.148167634	0.070934253	0.351	-4.881517425	0	0.013297872	0.035834266	0.010638298	-0.025357591	0
2.50174E+11	199	0.619039208	-2.0788	-0.188709677	-0.046296296	-0.121567356	-0.112948852	-0.34425	3.180330733	-0.138297872	0.008333333	-0.03508772	0	0.036344538	-4.756682
2.50174E+11	200	0.451985124	-1.0827	-0.148709677	-0.046296296	-0.243150203	-0.047999436	-0.3115	0	-0.138297872	0.085526316	0	0	0.046870854	1.504626
2.50174E+11	217	-0.15415068	0.6596	0.371290323	-0.032211789	1.981459973	0.088448665	-0.102	-5.332659419	0.030716213	-0.012323944	-0.00222387	0	0.047612144	2.375493
2.50174E+11	218	-0.15415068	0.6596	-0.098709677	-0.004629629	1.991545483	0.142469832	-0.15825	-2.46204464	0.028368795	-0.125	0.08991228	0.083333333	-0.08032213	5.531278
2.50174E+11	219	0	0.3214	-0.168709677	0.188997822	-1.041189182	0	0.2735	23.73746664	0.096996246	0.227941176	-0.191950465	0	0.071638656	-4.756682
2.50174E+11	225	0.356674944	0.3046	-0.238709677	0.153703704	-0.154115496	-0.289437892	-0.124	185.1406343	0.461702128	-0.025	-0.068421053	0	-0.163655463	-4.679457
2.50174E+11	227	0.133531393	0.4443	0.141290323	0.057870371	-0.263201917	-0.428110017	0.41625	22.52090093	0.445035461	-0.104166667	-0.076754386	0.020833333	-0.101155463	11.741234
2.50174E+11	182	-0.182321557	-0.4126	0.5	-0.055194805	1.644260832	0.014520087	0.00875	-9.390048497	0.103998203	-0.016666667	0.015151515	0	0	-2.061757
2.50174E+11	185	0.405465108	-0.02505	0.05	0.086360063	1.04806687	0.12583564	0.39225	0	0	-0.005660377	0.025365488	0.016122558	0.050381373	-1.243787
2.50174E+11	191	0	-0.96385	0.46	-0.03266844	0	0.012970069	0.0775	-4.270359606	-0.031513449	0.038297872	0.033394392	0.007892931	0	1.408647
2.50174E+11	185	0.15415068	0	0	0.074020319	0.270099874	0.112865571	0.2563	0	0	0	0	0.000349406	0.040951975	-1.240867
2.50174E+11	185	0.980829253	-0.10115	0	0.1046471	1.04806687	0.113254229	0.31475	0	0.003144654	0	0.00223592	0.008229627	0.050381373	-2.652434
2.50174E+11	191	0.405465108	-0.34715	0.41	-0.014381402	0	0.000388658	0	-4.270359606	-0.028368795	0.043958249	0.010264824	0	0	0
2.50174E+11	209	-0.182321557	0	-0.25	-0.046296296	-0.0430478	-0.096589875	-0.64875	-18.3447139	-0.166666667	0.119946091	-0.001133353	-0.010638298	0.147416414	-4.756682
2.50174E+11	124	-0.182321557	1.0067	3.94	0.023272744	2.022960523	0.008446046	4.345923387	-11.0240241	0.083586898	-0.04558264	-0.027287221	0.013066046	0.001909194	20.2841115
2.50174E+11	190	0.15415068	-0.113	0.52	0.004121142	0.268881839	0.002911544	0.272923387	-10.520046	0	-0.012171746	-0.028778779	0	0	-0.9794155
2.50174E+11	189	0.133531393	-0.9799	-0.36	-0.046296296	0	-0.10123177	-0.559566667	51.89800152	-0.167840376	0.031531532	0.297297298	0	-0.042792793	-2.891267
2.50174E+11	191	0.356674944	-0.8805	0.46	-0.014381402	-0.802509241	0.070934252	0.071433333	-4.270359606	-0.029542504	0.003162737	0.03488595	0.010638298	0.012171746	1.865415
2.50174E+11	200	-0.336472237	0.7699	-0.29	-0.046296296	-1.193827078	-0.047999437	-0.591066667	0.611157819	-0.167840376	0.075391181	-0.000948316	0	0.08440019	3.370041
2.50174E+11	219	0.251314428	0	-0.31	0.188997822	-1.991866057	-1.34142E-09	-0.006066667	24.34862446	0.067453742	0.217806041	-0.192898781	0	0.109167992	-2.891267
2.50174E+11	124	0.15415068	0.1248	3.985	0.019151602	1.777402894	0.025857093	4.311125	-12.42393806	0.071415152	-0.033410894	0.001491558	0.013066046	0.001909194	21.263527
2.50174E+11	189	0.15415068	-0.802	-0.425	-0.036036036	-0.245557629	-0.154754976	-0.596625	54.76844716	-0.138297872	0.040540541	0.297297298	-0.009009009	-0.042792793	-2.891267
2.50174E+11	190	0	-0.8994	0.565	0	0.02332421	0.02032259	0.238125	-11.91995996	-0.012171746	0	0	0	0	0
2.50174E+11	191	0.980829253	-0.098	0.395	-0.004121142	-1.04806687	0.017411046	0.034375	-1.399913963	0	0.012171746	0.03488595	0.001629289	0.012171746	1.865415
2.50174E+11	219	0	0.1793	-0.375	0.199258082	-2.237423686	-0.053523207	-0.043125	27.21907011	0.096996246	0.22681505	-0.192898781	-0.009009009	0.109167992	-2.891267
2.50174E+11	124	-0.182321557	0.61455	3.818548387	0.019151602	1.945387469	0.016299466	4.27675	-11.13441682	0.081272656	-0.033410894	0	0.015028613	0.001909194	21.263527
2.50174E+11	182	0	0.80835	0.128548387	-0.00032175	0.623751955	-0.048560747	-0.06875	-1.438593059	0.145369156	-0.042792793	-0.037527594	-0.007046443	0.028635779	-2.848776
2.50174E+11	185	0.773189888	0.80835	-0.181451613	0.11490736	0.167984575	0.12071899	0.31475	4.159966886	0.041370953	-0.031786503	0.025365488	0.011821483	0.062553119	-0.787019
2.50174E+11	188	-0.182321557	1.58315	0.368548387	0.01026026	-0.102115299	0.042481548	0.11175	-4.237206267	-0.008069999	-0.033533533	0.027287221	0.011472077	0.077577578	4.751246
2.50174E+11	189	0	-1.28095	-0.591451613	-0.036036036	-0.077573054	-0.164312603	-0.631	56.05796841	-0.128440369	0.040540541	0.29580574	-0.007046443	-0.042792793	-2.891267
2.50174E+11	190	-0.182321557	-1.20585	0.398548387	0	0.191308785	0.010764963	0.20375	-10.63043872	-0.002314243	0	-0.001491558	0.001962567	0	0
2.50174E+11	185	0.84729786	0	0.05	0.084276729	0.515067155	0.158742869	0.41175	-7.115935257	0.031513449	0	0	0.018867925	0.050381373	-0.880435
2.50174E+11	188	-0.182321557	0.5389	0.6	-0.020370371	0.244967281	0.080505427	0.20875	-15.51310841	-0.017927502	-0.00174703	0.001921733	0.018518519	0.065405832	4.65783
2.50174E+11	189	-0.182321557	-0.37	-0.36	-0.066666667	0.269509526	-0.126288724	-0.534	44.78206626	-0.138297872	0.072327044	0.270440252	0	-0.054964539	-2.984683
2.50174E+11	191	-0.182321557	-0.5427	0.46	-0.034751773	-0.532999715	0.045877298	0.097	-11.38629486	0	0.043958249	0.008028904	0.010638298	0	1.771999
2.50174E+11	197	-0.182321557	-0.2095	-0.36	0.016666666	0	-0.377094549	-0.44475	15.23734939	-0.054964539	0.072327044	0.020440252	0	-0.054964539	-2.984683
2.50174E+11	198	1.763588592	-0.9426	-0.33	0	-0.673426297	-0.215740508	-0.51	16.12172091	-0.071631205	-0.027672956	0.003773585	0	0.061702128	0
2.50174E+11	182	0.133531393	0.0924	0.31	-0.017857143	1.425821821	-0.043444095	0.00875	-5.598559945	0.103998203	-0.02444204	-0.037527594	-0.007249872	0.016464033	-4.714191
2.50174E+11	185	0.133531393	-0.1939	0	0.097371967	0.970054441	0.125835642	0.39225	0	0	-0.01343575	0.025365488	0.011618054	0.050381373	-2.652434
2.50174E+11	190	0.538996501	-0.6914	0.58	-0.017535393	0.993378651	0.015881615	0.28125	-14.79040561	-0.043685195	0.018350753	-0.001491558	0.001759138	-0.012171746	-1.865415
2.50174E+11	191	1.637608789	-1.9138	0.41	-0.021656535	-0.07801243	0.012970071	0.0775	-4.270359606	-0.031513449	0.030522499	0.033394392	0.003388427	0	0
2.50174E+11	124	-0.336472237	0.2189	4	0.017971089	2.022960523	0.064814218	4.3455	-15.2943837	0.071415152	-0.033410894	-0.002069537	0.022075055	-0.01005992	19.398112
2.50174E+11	182	-0.336472237	-0.0798	0.31	-0.001502264	0.701325009	-4.59945E-05	0	-5.598559945	0.135511652	-0.042792793	-0.039597131	0	0.016666665	-4.714191
2.50174E+11	185	0.944461609	0	0	0.113726847	0.245557629	0.169233743	0.3835	0	0.031513449	-0.031786503	0.023295952	0.018867925	0.050584005	-2.652434
2.50174E+11	189	-0.15415068	-1.5399	-0.41	-0.03721655	0	-0.11579785	-0.56225	51.89800152	-0.138297872	0.040540541	0.293736204	0	-0.054761907	-4.756682
2.50174E+11	200	1.421385681	0.3348	-0.34	-0.03721655	-1.193827078	-0.062565518	-0.59375	0.611157819	-0.138297872	0.08440019	-0.004509411	0	0.072431076	1.504626
2.50174E+11	124	0.318453731	0.3278	4.195	0	2.965896346	0.079380297	4.37375	-27.25122299	0.028803934	-0.015914336	0.049432356	0.022075055	-0.010262552	19.398112
2.50174E+11	190	-0.287682072	-0.3946	0.775	-0.019151602	1.211817662	0.073845795	0.30075	-26.74724489	-0.054782964	0.017496559	0.047940798	0.009009009	-0.012171746	-1.865415
2.50174E+11	191	2.1690537	-1.5505	0.605	-0.023272744	0.140426582	0.070934251	0.097	-16.22719889	-0.042611218	0.029668305	0.082826748	0.010638298	0	0
2.50174E+11	194	0	-1.1077	-0.235	-0.055187638	0.15621896	0.038848927	-0.5985	41.99748858	0.11909091	-0.008629567	-0.221428571	0	-0.038297872	-4.723317
2.50174E+11	195	0	-1.0447	-0.175	-0.055187638	-0.015482104	0.037422783	-0.5965	27.56145932	0.00659091	0.016370433	-0.196428571	0	-0.075797872	-4.756682
2.50174E+11	198	-0.133531393	-0.8046	-0.185	0.011479029	0	-0.190683555	-0.51	11.28081688	-0.114242423	-0.041962901	0.078571429	0	0.061702128	-1.771999
2.50174E+11	200	-0.287682072	-1.1986	-0.145	-0.055187638	-0.250891255	-0.047999439	-0.5655	-11.34568147	-0.18090909	0.101896749	0.046992482	0	0.072228444	1.504626
2.50174E+11	217	-0.470003629	0.0137	0.375	-0.041103131	1.973718921	0.088448662	-0.356	-16.67834089	-0.011895005	0.004046489	0.044768612	0	0.072969734	2.375493
2.50174E+11	218	-0.470003629	0.0137	-0.095	-0.013520971	1.983804431	0.142469829	-0.41225	-13.80772611	-0.014242423	-0.108629568	0.136904762	0.083333333	-0.054964539	5.531278
2.50174E+11	219	0.559615788	-0.3245	-0.165	0.18010648	-1.048930234	-2.68283E-09	0.0195	12.39178518	0.054385028	0.244311609	-0.144957983	0	0.096996246	-4.756682
2.50174E+11	227	0.223143551	0.1706	0.145	0.048979029	-0.270942969	-0.42811002	0.16225	11.17521946	0.402424243	-0.087796235	-0.029761904	0.020833333	-0.075797872	11.741234
2.50174E+11	191	1.272965676	-1.1396	0.622903226	-0.023272744	0	0.038240418	0.0775	-7.237675046	-0.031513449	0.003162737	0.035834269	0.010638298	0	0
2.50174E+11	200	0.133531393	-0.5139	-0.127096774	-0.055187638	-0.391317837	-0.080693272	-0.585	-2.356157622	-0.169811321	0.075391181	3E-09	0	0.072228444	1.504626
2.50174E+11	124	0	0.8158	4.34	0.001616209	2.825469764	0.041957514	4.37375	-33.12554616	0.027894842	-0.032284768	0.049432356	0.022075055	-0.010262552	21.170111
2.50174E+11	191	0.15415068	-0.8925	0.75	-0.021656535	0	0.033511468	0.097	-22.10152206	-0.04352031	0.013297872	0.082826748	0.010638298	0	1.771999
2.50174E+11	194	0.15415068	-0.9316	-0.09	-0.053571429	0.015792378	0.001426144	-0.5985	36.12316541	0.118181818	-0.025	-0.221428571	0	-0.038297872	-2.951318
2.50174E+11	195	0.15415068	-0.7643	-0.03	-0.053571429	-0.155908686	0	-0.5965	21.68713615	0.005681818	0	-0.196428571	0	-0.075797872	-2.984683
2.50174E+11	219	-0.182321557	0	-0.02	0.181722689	-1.189356816	-0.037422785	0.0195	6.517462009	0.053475936	0.227941176	-0.144957983	0	0.096996246	-2.984683
2.50174E+11	227	0.15415068	0.6542	0.29	0.050595238	-0.411369551	-0.465532802	0.16225	5.300896292	0.401515151	-0.104166667	-0.029761904	0.020833333	-0.075797872	13.513233
2.50174E+11	247	0	1.0765	-0.01	0.113095238	-0.86439657	-0.00472895	-0.254	57.7708099	-0.126262626	0.041666667	0.067460318	0.055555556	0.139479906	-2.984683
2.50174E+11	224	1.519825754	-0.6885	0.05	-0.02838437	0	4.70372E-09	-0.35975	0	-0.085398965	0	0.077358491	0	0	1.038938
2.50174E+11	226	-0.15415068	0.0492	-0.34	-0.066120219	-0.343617726	0.128480008	-0.62775	2.984862353	-0.055749369	-0.060646901	-0.157142857	0.071428571	-0.022911052	-8.588595
2.50174E+11	227	1.049822124	-0.2355	0	0.038046449	-0.034494331	-0.424536236	0.14275	8.771713689	0.384726821	-0.111242139	-0.008333333	0.020833333	-0.031839623	7.909321
2.50174E+11	224	0.15415068	-1.3731	0.05	-0.045051036	0	0	-0.34025	0	-0.025090325	0	0.017290961	0	0	0.519469
2.50174E+11	227	-0.182321557	-0.1042	0	0.021379782	-0.034494331	-0.424536241	0.16225	8.771713689	0.445035461	-0.111242139	-0.068400864	0.020833333	-0.031839623	7.389852
2.50174E+11	219	0.287682072	0.0342	-0.31	0.168627451	-0.812481596	0.003573776	0.2735	8.642702865	0.035294118	0.220865704	-0.123529412	0	0.140954495	-6.261308
2.50174E+11	227	0.510825624	-0.6515	0	0.0375	-0.034494331	-0.424536241	0.41625	7.426137147	0.383333333	-0.111242139	-0.008333333	0.020833333	-0.031839623	10.236608
2.50174E+11	199	-0.182321557	-0.0416	-0.33	-0.06557377	0.10714023	-0.109375076	-0.611091667	-10.5688565	-0.147058824	0.001257861	0	0	0.094862604	-7.642513
2.50174E+11	224	0	-1.7624	0.05	-0.027837921	0	0	-0.353091667	0	-0.033851277	0	0.044025158	0	-0.010797773	1.98502
2.50174E+11	227	0.287682072	-0.1972	0	0.038592897	-0.034494331	-0.424536241	0.149408333	8.771713689	0.436274509	-0.111242139	-0.041666666	0.020833333	-0.042637396	8.855403
2.50174E+11	191	0	-0.0342	0.64	-0.023272744	0.37687522	0.070934253	0.080829167	-21.61556702	-0.028368795	0.012171746	0.112588652	0.010638298	0.012171746	0.7043235
2.50174E+11	219	0	0	-0.13	0.18010648	-0.812481596	0	0.003329167	7.003417053	0.068627451	0.22681505	-0.115196079	0	0.109167992	-4.0523585
2.50174E+11	226	0.693147181	-1.355	-0.16	-0.055187638	-0.343617726	0.124906227	-0.624420833	0	-0.023809524	-0.054697555	-0.148809524	0.071428571	-0.054697555	-4.0523585
2.50174E+11	227	0.693147181	-0.5171	0.18	0.048979029	-0.034494331	-0.428110017	0.146079167	5.786851336	0.416666666	-0.105292793	0	0.020833333	-0.063626126	12.4455575
2.50174E+11	191	0.538996501	-0.5802	0.7	-0.021656535	0.37687522	0.070934253	0.351	-27.40241835	-0.049202128	0.012171746	0.112588652	0.010638298	0.043958249	0
2.50174E+11	195	0.133531393	-0.5791	-0.08	-0.053571429	0.220966534	0.037422785	-0.3425	16.38623986	0	-0.001126126	-0.166666667	0	-0.031839623	-4.756682
2.50174E+11	200	-0.336472237	-1.0072	-0.05	-0.053571429	-0.014442617	-0.047999436	-0.3115	-22.52090093	-0.1875	0.08440019	0.076754386	0	0.116186693	1.504626
2.50174E+11	219	0.619039208	0.1412	-0.07	0.181722689	-0.812481596	0	0.2735	1.216565718	0.047794118	0.22681505	-0.115196079	0	0.140954495	-4.756682
2.50174E+11	224	-0.336472237	-1.1646	0.29	-0.01583558	0	-0.003573776	-0.08625	-8.771713689	-0.074292453	0.005949346	0.085691824	0	0	4.870851
2.50174E+11	227	0	0	0.24	0.050595238	-0.034494331	-0.428110017	0.41625	0	0.395833333	-0.105292793	0	0.020833333	-0.031839623	11.741234
2.50174E+11	191	-0.182321557	-0.161	0.46	-0.023272744	0.30228313	0.070934253	0.0775	-18.63070466	-0.06030864	0.023543774	0.053378126	0.010638298	0.036471294	-0.752313
2.50174E+11	198	-0.182321557	0.4384	-0.33	0.011479029	0.161856548	-0.190683552	-0.5295	8.877311109	-0.131939845	-0.048087431	0.049122807	0	0.098173422	-2.524312
2.50174E+11	227	0	0.0837	0	0.048979029	-0.109086421	-0.428110017	0.14275	8.771713689	0.384726821	-0.093920765	-0.059210526	0.020833333	-0.039326579	10.988921
2.50174E+11	219	0	0	-0.3	0.184765015	-0.903347756	0	0.00975	7.003417053	0.039460785	0.227941176	-0.115196079	0	0.140954495	-4.756682
2.50174E+11	224	-0.182321557	-0.4679	0.06	-0.012793254	-0.09086616	-0.003573776	-0.35	-2.984862353	-0.082625787	0.007075472	0.085691824	0	0	4.870851
2.50174E+11	217	-0.182321557	0.11665	0.53	-0.041103131	2.24466189	0.088448665	-0.160362903	-27.85356035	-0.030985915	-0.012323944	0.140221207	0	0.083232286	5.2675565
2.50174E+11	219	0.693147181	-0.00975	-0.01	0.18010648	-0.777987265	0	0.215137097	1.216565718	0.035294118	0.227941176	-0.049505388	0	0.107258798	-1.8646185
2.50174E+11	226	0.510825624	-1.74145	-0.04	-0.055187638	-0.309123395	0.124906227	-0.412612903	-5.786851336	-0.057142857	-0.053571429	-0.083118833	0.071428571	-0.056606749	-1.8646185
2.50174E+11	227	0.510825624	0.38665	0.3	0.048979029	0	-0.428110017	0.357887097	0	0.383333333	-0.104166667	0.065690691	0.020833333	-0.06553532	14.6332975
2.50174E+11	124	0.09531018	0.8771	4.29	0.013520971	2.825469764	0.041957514	4.62775	-28.5189183	0.039901703	-0.032284768	0.066022218	0.022075055	0.013147591	21.170111
2.50174E+11	185	-0.693147181	0.881	0.29	0.109276729	1.04806687	0.146377039	0.66575	-13.22453459	0	-0.030660377	0.091387706	0.018867925	0.073791516	-0.880435
2.50174E+11	190	0.470003629	-0.7837	0.87	-0.005630631	1.07139108	0.036423012	0.55475	-28.0149402	-0.043685195	0.001126126	0.06453066	0.009009009	0.011238397	-0.093416
2.50174E+11	191	1.916922612	-0.8645	0.7	-0.009751773	0	0.033511468	0.351	-17.4948942	-0.031513449	0.013297872	0.09941661	0.010638298	0.023410143	1.771999
2.50174E+11	194	1.526056303	-1.4733	-0.14	-0.041666667	0.015792378	0.001426144	-0.3445	40.72979327	0.130188679	-0.025	-0.20483871	0	-0.01488773	-2.951318
2.50174E+11	195	0.955511445	-1.3172	-0.08	-0.041666667	-0.155908686	0	-0.3425	26.29376401	0.017688679	0	-0.17983871	0	-0.05238773	-2.984683
2.50174E+11	196	-0.693147181	-1.1062	-0.15	-0.041666667	0.439049107	-0.005259019	-0.31025	87.33626954	-0.05870021	-0.013888889	-0.082616488	0	-0.11488773	-2.660795
2.50174E+11	198	-0.510825624	-0.0576	-0.09	0.025	-0.140426582	-0.228106338	-0.256	10.01312157	-0.103144654	-0.058333333	0.095161291	0	0.085112271	0
2.50174E+11	200	0.09531018	0.392	-0.05	-0.041666667	-0.391317837	-0.085422222	-0.3115	-12.61337678	-0.169811321	0.085526316	0.063582343	0	0.095638587	3.276625
2.50174E+11	219	1.064710737	-0.5529	-0.07	0.193627451	-1.189356816	-0.037422785	0.2735	11.12408987	0.065482797	0.227941176	-0.128368122	0	0.120406389	-2.984683
2.50174E+11	225	-0.510825624	1.0699	-0.14	0.158333333	-0.30228313	-0.326860678	-0.124	172.5272576	0.430188679	-0.025	-0.00483871	0	-0.11488773	-2.907458
2.50174E+11	163	-0.470003629	1.0842	0.23	-0.042892157	0.501437612	0.070519839	-0.31975	11.96706942	-0.215686275	-0.034244683	0.159313725	0.117647059	0.115686275	-3.78414
2.50174E+11	219	0.405465108	0	-0.11	0.172794118	-2.260747896	0	0	24.34862446	0	0.24026512	-0.115196079	0	0.135294118	-7.132175
2.50174E+11	223	0.628608659	-0.0116	0.46	0.194256757	0.975140667	-0.157166163	2.517	-13.06392552	0.264705882	0.022459079	-0.061936937	0	-0.059459459	1.45642
2.50174E+11	159	-0.78845736	0.486	-0.32	0.007312362	4.074723992	-0.308383173	-0.46485	49.26441449	-0.044014085	-0.111111111	0.258802817	0	-0.0625	-3.218154
2.50174E+11	160	-0.78845736	-0.1639	-0.32	0.007312362	1.577099008	-0.225759834	-0.4166	44.6306208	-0.169014085	0.013888889	0.196302817	0	0	1.527435
2.50174E+11	217	0.646627165	-0.7755	0.23	-0.041103131	0.761901259	0.05595728	-0.2891	-7.68881704	0	0.001564945	0	0	0.086267606	-0.978942
2.50174E+11	218	0.310154928	-0.7755	-0.24	-0.013520971	0.771986769	0.109978447	-0.34535	-4.818202262	-0.002347418	-0.111111111	0.09213615	0.083333333	-0.041666667	2.176843
2.50174E+11	219	1.363304843	-0.0921	-0.31	0.18010648	-2.260747896	-0.032491385	0.0864	21.38130902	0.066280033	0.241830065	-0.189726595	0	0.110294118	-8.111117
2.50174E+11	221	0.492476485	-0.2138	-0.27	-0.055187638	-1.477175667	0.072423607	-0.4956	0	-0.026156942	-0.015873016	-0.128101945	0	0.255952381	-7.166725
2.50174E+11	223	0.860201265	-0.6283	0.26	0.201569119	0.975140667	-0.189657547	2.6034	-16.03124096	0.330985915	0.024024024	-0.136467453	0	-0.084459459	0.477478
2.50174E+11	217	2.159484249	-0.5512	0.382580645	-0.044759312	0	0.088448665	-0.277	-2.870614778	-0.040698939	-0.001609658	0.128101945	0	0.083232286	0
2.50174E+11	218	0.606135804	-1.1362	-0.087419355	-0.017177152	0.01008551	0.142469832	-0.33325	0	-0.043046357	-0.114285714	0.220238095	0.083333333	-0.044701987	3.155785
2.50174E+11	219	0.405465108	0.0964	-0.157419355	0.176450299	-3.022649155	0	0.0985	26.19951128	0.025581094	0.238655462	-0.06162465	0	0.107258798	-7.132175
2.50174E+11	223	0.980829253	-1.1324	0.412580645	0.197912938	0.213239408	-0.157166163	2.6155	-11.2130387	0.290286976	0.020849421	-0.008365508	0	-0.087494779	1.45642
2.50174E+11	160	-0.336472237	0	-0.13	0.007312362	1.185345982	-0.228061725	-0.392954167	47.7006083	-0.169412703	0.012323944	0.196302817	0	-0.00303532	2.506377
2.50174E+11	217	0.619039208	-0.8889	0.42	-0.041103131	0.370148233	0.053655389	-0.265454167	-4.61882955	-0.000398618	0	0	0	0.083232286	0
2.50174E+11	218	0.251314428	-0.7964	-0.05	-0.013520971	0.380233743	0.107676556	-0.321704167	-1.748214771	-0.002746036	-0.112676056	0.09213615	0.083333333	-0.044701987	3.155785
2.50174E+11	219	1.145132304	-0.409	-0.12	0.18010648	-2.652500922	-0.034793276	0.110045833	24.45129651	0.065881415	0.24026512	-0.189726595	0	0.107258798	-7.132175
2.50174E+11	223	-0.15415068	-0.0088	0.45	0.201569119	0.583387641	-0.191959438	2.627045833	-12.96125347	0.330587297	0.022459079	-0.136467453	0	-0.087494779	1.45642
2.50174E+11	190	-0.336472237	-0.5058	0.6	-0.019151602	-0.761901259	0.034996868	0.28125	-12.93951879	-0.043685195	0.01345007	0.003172186	0.009009009	-0.001909194	-4.240908
2.50174E+11	191	-0.336472237	0.427	0.43	-0.023272744	-1.833292339	0.032085324	0.0775	-2.419472784	-0.031513449	0.025621816	0.038058136	0.010638298	0.010262552	-2.375493
2.50174E+11	217	1.049822124	-1.4006	0.2	-0.041103131	0	0.049599735	-0.3755	-2.870614778	-0.000797236	0	0	0	0.083232286	0
2.50174E+11	219	1.791759469	-1.2009	-0.34	0.18010648	-3.022649155	-0.038848929	0	26.19951128	0.065482797	0.24026512	-0.189726595	0	0.107258798	-7.132175
2.50174E+11	223	0.356674944	0.248	0.23	0.201569119	0.213239408	-0.196015092	2.517	-11.2130387	0.330188679	0.022459079	-0.136467453	0	-0.087494779	1.45642
2.50174E+11	124	-0.251314428	0.6539	4.29	-0.007312362	1.472010244	0.0793803	4.4467	-25.84689692	0.039901703	-0.019960824	0.07919426	0.022075055	0.001909194	17.022619
2.50174E+11	125	0.105360516	0.393	-0.12	0.104166667	0	-0.291410142	-0.2708	7.278649233	-0.003144654	0.053990611	-0.208333334	0.166666667	0.040540541	-7.132175
2.50174E+11	159	-0.587786665	-0.2462	-0.08	0	3.792655552	-0.275891788	-0.4588	41.67921671	-0.044811321	-0.112676056	0.333333333	0	-0.063626126	-2.239212
2.50174E+11	193	-0.587786665	-0.0021	-0.15	-0.0625	-0.395804171	-0.082258534	-0.5453	2.500599247	-0.169811321	0.220657277	0.041666666	0	0.096096096	1.080399
2.50174E+11	217	0.798507696	-0.7529	0.47	-0.048415493	0.479832819	0.088448665	-0.28305	-15.27401482	-0.000797236	0	0.074530516	0	0.08514148	0
2.50174E+11	219	0.938269639	-0.6143	-0.07	0.172794118	-2.542816336	0	0.09245	13.79611124	0.065482797	0.24026512	-0.115196079	0	0.109167992	-7.132175
2.50174E+11	223	-0.117783036	0	0.5	0.194256757	0.693072227	-0.157166163	2.60945	-23.61643874	0.330188679	0.022459079	-0.061936937	0	-0.085585585	1.45642
2.50174E+11	124	0.200670695	0.8621	4.29	-0.007312362	0.982091915	0.14070805	4.45275	-33.12554616	0.043046357	-0.032284768	0	0.022075055	0.00303532	16.043677
2.50174E+11	159	0.105360516	-0.3242	-0.08	0	3.302737223	-0.214564037	-0.45275	34.40056748	-0.041666667	-0.125	0.254139073	0	-0.0625	-3.218154
2.50174E+11	160	0.635988767	-1.2688	-0.08	0	0.805112239	-0.131940698	-0.4045	29.76677379	-0.166666667	0	0.191639073	0	0	1.527435
2.50174E+11	219	-0.587786665	0	-0.07	0.172794118	-3.032734665	0.06132775	0.0985	6.517462009	0.068627451	0.227941176	-0.194390339	0	0.110294118	-8.111117
2.50174E+11	223	0.200670695	-0.4698	0.5	0.194256757	0.203153898	-0.095838412	2.6155	-30.89508798	0.333333333	0.010135135	-0.141131197	0	-0.084459459	0.477478
2.50174E+11	124	0.538996501	-0.1744	4.05	0.001616209	1.777402894	0.021416118	4.35425	-15.2943837	0.043046357	-0.033410894	0.037527594	0.022075055	0	19.398112
2.50174E+11	125	-0.336472237	0.0534	-0.36	0.113095238	0.30539265	-0.349374324	-0.36325	17.83116245	0	0.040540541	-0.25	0.166666667	0.038631347	-4.756682
2.50174E+11	190	0.693147181	-1.1083	0.63	-0.017535393	0.02332421	0.015881615	0.28125	-14.79040561	-0.040540541	0	0.036036036	0.009009009	-0.001909194	-1.865415
2.50174E+11	191	0.451985124	0.2302	0.46	-0.021656535	-1.04806687	0.012970071	0.0775	-4.270359606	-0.028368795	0.012171746	0.070921986	0.010638298	0.010262552	0
2.50174E+11	193	0.356674944	-1.0575	-0.39	-0.053571429	-0.090411521	-0.140222716	-0.63775	13.05311247	-0.166666667	0.207207207	0	0	0.094186902	3.455892
2.50174E+11	218	-0.336472237	0.7036	-0.24	-0.011904762	0.795310979	0.08450565	-0.43175	-1.850886821	0	-0.126126126	0.125	0.083333333	-0.044701987	5.531278
2.50174E+11	219	0.133531393	0	-0.31	0.181722689	-2.237423686	-0.057964182	0	24.34862446	0.068627451	0.22681505	-0.156862745	0	0.107258798	-4.756682
2.50174E+11	124	1.550597412	-0.3037	4.29	0.019151602	1.776895145	0.008446046	4.35425	-28.34749617	0.043046357	-0.010076521	0.037527594	0.022075055	0	15.94222
2.50174E+11	182	-0.15415068	2.0145	0.6	-0.00032175	0.455259631	-0.056414167	0.00875	-18.65167241	0.107142857	-0.01945842	0	0	0.026726585	-8.170083
2.50174E+11	192	0.538996501	-0.5464	-0.14	-0.036036036	0	0.044202025	-0.58725	3.867287258	-0.066666667	-0.002791753	-0.233333333	0	-0.02803532	0.196395
2.50174E+11	193	0.99852883	-0.7763	-0.15	-0.036036036	-0.09091927	-0.153192787	-0.63775	0	-0.166666667	0.23054158	0	0	0.094186902	0
[truncated: 8,488 more rows]
